# Supplementary material for: Bis(1,10-phenanthroline-κ2 N,N′)(sulfato-κ2 O,O′)nickel(II) ethane-1,2-diol solvate
Source: Acta Crystallogr Sect E Struct Rep Online. 2009 Jul 11;65(Pt 8):m911. doi: 10.1107/S1600536809026269 (PMC2977342; doi:10.1107/S1600536809026269)
Supplement: Supplementary file 1 [file e-65-0m911-sup1.cif]

##############################################################################
###                                                                        ###
###        Electronic paper (Acta Crystallographica Section E)             ###
###                                                                        ###
##############################################################################
#                                                                            #
# This CIF contains the data in a paper accepted for publication in Acta     #
# Crystallographica Section E. It conforms to the requirements of Notes      #
# for Authors for Section E, and has been peer reviewed under the auspices   #
# of the IUCr Commission on Journals.                                        #
#                                                                            #
# Full details of the Crystallographic Information File format               #
# are given in the paper "The Crystallographic Information File (CIF):       #
# a New Standard Archive File for Crystallography" by S. R. Hall, F. H.      #
# Allen and I. D. Brown [Acta Cryst. (1991), A47, 655-685].                  #
#                                                                            #
# The current version of the core CIF dictionary is obtainable from          #
# ftp://ftp.iucr.org/pub/cif_core.dic. The current version number is 2.4.    #
#                                                                            #
# Software is freely available for graphical display of the structure(s) in  #
# this CIF.  For information consult the CIF home page http://www.iucr.org/  #
# cif/home.html                                                              #
#                                                                            #
# This file may be used for bona fide research purposes within the           #
# scientific community so long as proper attribution is given to the journal # 
# article from which it was obtained.                                        #
#                                                                            #
##############################################################################
                                             
data_global
_audit_creation_method     'from SHELXL97 CIF and IUCr SHELXL97-template'
_journal_date_recd_electronic     2009-05-29
_journal_date_accepted     2009-07-06
_journal_name_full     'Acta Crystallographica, Section E'
_journal_year     2009
_journal_volume     65
_journal_issue      8
_journal_page_first     m911
_journal_page_last     m911
_journal_paper_category     QM
_journal_coeditor_code     PK2166
_publ_contact_author_name     'Dr. Kai-Long Zhong'
_publ_contact_author_address
;
Department of Applied Chemistry
Nanjing College of Chemical Technology
Nanjing, Jiangsu Province
People's Republic of China
;
_publ_contact_author_email     'zklong@tom.com'
_publ_contact_author_fax     '+86-58370621'
_publ_contact_author_phone     '+86-58371642'
_publ_section_title
;\
Bis(1,10-phenanthroline-\k^2^<i>N</i>,<i>N</i>')(sulfato-\k^2^<i>O</i>,\
<i>O</i>')nickel(II) ethane-1,2-diol solvate
;
loop_
    _publ_author_name
    _publ_author_address
    'Kai-Long Zhong'
;
Department of Applied Chemistry
Nanjing College of Chemical Technology
Nanjing, Jiangsu Province
People's Republic of China
;
    'Chao Ni'
;
Department of Applied Chemistry
Nanjing College of Chemical Technology
Nanjing, Jiangsu Province
People's Republic of China
;
    'Jian-Mei Wang'
;
Department of Applied Chemistry
Nanjing College of Chemical Technology
Nanjing, Jiangsu Province
People's Republic of China
;
data_I
_audit_creation_method     SHELXL-97
_chemical_name_systematic
;
Bis(1,10-phenanthroline-\k^2^<i>N</i>,<i>N</i>')(sulfato-
\k^2^<i>O</i>,<i>O</i>')nickel(II) ethane-1,2-diol solvate
;
_chemical_name_common     ?
_chemical_formula_moiety     'C24 H16 N4 Ni O4 S, C2 H6 O2'
_chemical_formula_sum     'C26 H22 N4 Ni O6 S'
_chemical_formula_iupac     '[Ni (S O4) (C12 H8 N2)2], C2 H6 O2'
_chemical_formula_weight     577.25
_chemical_melting_point     ?
_symmetry_cell_setting     monoclinic
_symmetry_space_group_name_H-M     'C 2/c'
_symmetry_space_group_name_Hall     '-C 2yc'
loop_
    _symmetry_equiv_pos_as_xyz
    'x, y, z'
    '-x, y, -z+1/2'
    'x+1/2, y+1/2, z'
    '-x+1/2, y+1/2, -z+1/2'
    '-x, -y, -z'
    'x, -y, z-1/2'
    '-x+1/2, -y+1/2, -z'
    'x+1/2, -y+1/2, z-1/2'
_cell_length_a     18.4551(9)
_cell_length_b     11.8839(5)
_cell_length_c     12.7526(6)
_cell_angle_alpha     90.00
_cell_angle_beta     118.991(6)
_cell_angle_gamma     90.00
_cell_volume     2446.4(2)
_cell_formula_units_Z     4
_cell_measurement_reflns_used     6902
_cell_measurement_theta_min     3.17
_cell_measurement_theta_max     30.60
_cell_measurement_temperature     295(2)
_exptl_crystal_description     block
_exptl_crystal_colour     green
_exptl_crystal_size_max     0.36
_exptl_crystal_size_mid     0.33
_exptl_crystal_size_min     0.28
_exptl_crystal_density_diffrn     1.567
_exptl_crystal_density_meas     ?
_exptl_crystal_density_method     'not measured'
_exptl_crystal_F_000     1192
_exptl_absorpt_coefficient_mu     0.930
_exptl_absorpt_correction_type     'multi-scan'
_exptl_absorpt_process_details     '(<i>ABSPACK</i>; Oxford Diffraction, 2009)'
_exptl_absorpt_correction_T_min     0.731
_exptl_absorpt_correction_T_max     0.781
_exptl_special_details
;
;
_diffrn_ambient_temperature     295(2)
_diffrn_radiation_type     MoK\a
_diffrn_radiation_wavelength     0.71073
_diffrn_radiation_source     'fine-focus sealed tube'
_diffrn_radiation_monochromator     graphite
_diffrn_measurement_device_type     'Oxford Diffraction Gemini S Ultra'
_diffrn_measurement_method     '\f and \w'
_diffrn_detector_area_resol_mean     8.1241
_diffrn_reflns_number     11586
_diffrn_reflns_av_R_equivalents     0.0286
_diffrn_reflns_av_sigmaI/netI     0.0299
_diffrn_reflns_theta_min     3.18
_diffrn_reflns_theta_max     28.28
_diffrn_reflns_theta_full     28.28
_diffrn_measured_fraction_theta_max     0.990
_diffrn_measured_fraction_theta_full     0.990
_diffrn_reflns_limit_h_min     -24
_diffrn_reflns_limit_h_max     24
_diffrn_reflns_limit_k_min     -15
_diffrn_reflns_limit_k_max     15
_diffrn_reflns_limit_l_min     -17
_diffrn_reflns_limit_l_max     16
_diffrn_standards_number     0
_diffrn_standards_interval_count     .
_diffrn_standards_interval_time     .
_diffrn_standards_decay_%     ?
_refine_special_details
;
Refinement of <i>F</i>^2^ against ALL reflections. The weighted <i>R</i>-factor
<i>wR</i> and goodness of fit <i>S</i> are based on <i>F</i>^2^, conventional
<i>R</i>-factors <i>R</i> are based on <i>F</i>, with <i>F</i> set to zero for
negative <i>F</i>^2^. The threshold expression of <i>F</i>^2^ >
\s(<i>F</i>^2^) is used only for calculating <i>R</i>-factors(gt) <i>etc</i>.
and is not relevant to the choice of reflections for refinement.
<i>R</i>-factors based on <i>F</i>^2^ are statistically about twice as large
as those based on <i>F</i>, and <i>R</i>- factors based on ALL data will be
even larger.
;
_reflns_number_total     3010
_reflns_number_gt     2467
_reflns_threshold_expression     I>2\s(I)
_refine_ls_structure_factor_coef     Fsqd
_refine_ls_matrix_type     full
_refine_ls_R_factor_all     0.0431
_refine_ls_R_factor_gt     0.0356
_refine_ls_wR_factor_gt     0.1036
_refine_ls_wR_factor_ref     0.1060
_refine_ls_goodness_of_fit_ref     1.076
_refine_ls_restrained_S_all     1.169
_refine_ls_number_reflns     3010
_refine_ls_number_parameters     183
_refine_ls_number_restraints     17
_refine_ls_hydrogen_treatment     constr
_refine_ls_weighting_scheme     calc
_refine_ls_weighting_details
          'calc w=1/[\s^2^(Fo^2^)+(0.0643P)^2^+0.296P] where P=(Fo^2^+2Fc^2^)/3'
_atom_sites_solution_hydrogens     geom
_atom_sites_solution_primary     direct
_atom_sites_solution_secondary     difmap
_refine_ls_shift/su_max     0.000
_refine_ls_shift/su_mean     0.000
_refine_diff_density_max     0.349
_refine_diff_density_min     -0.522
_refine_ls_extinction_method     'SHELXL97 (Sheldrick, 2008)'
_refine_ls_extinction_coef     0.0055(6)
_refine_ls_extinction_expression
                                  'Fc^*^=kFc[1+0.001xFc^2^\l^3^/sin(2\q)]^-1/4^'
loop_
    _atom_type_symbol
    _atom_type_description
    _atom_type_scat_dispersion_real
    _atom_type_scat_dispersion_imag
    _atom_type_scat_source
    'C' 'C' 0.0033 0.0016
                         'International Tables Vol C Tables 4.2.6.8 and 6.1.1.4'
    'H' 'H' 0.0000 0.0000
                         'International Tables Vol C Tables 4.2.6.8 and 6.1.1.4'
    'N' 'N' 0.0061 0.0033
                         'International Tables Vol C Tables 4.2.6.8 and 6.1.1.4'
    'Ni' 'Ni' 0.3393 1.1124
                         'International Tables Vol C Tables 4.2.6.8 and 6.1.1.4'
    'S' 'S' 0.1246 0.1234
                         'International Tables Vol C Tables 4.2.6.8 and 6.1.1.4'
    'O' 'O' 0.0106 0.0060
                         'International Tables Vol C Tables 4.2.6.8 and 6.1.1.4'
_computing_data_collection     'CrysAlis Pro (Oxford Diffraction, 2009)'
_computing_cell_refinement     'CrysAlis Pro (Oxford Diffraction, 2009)'
_computing_data_reduction     'CrysAlis Pro (Oxford Diffraction, 2009)'
_computing_structure_solution     'SHELXS97 (Sheldrick, 2008)'
_computing_structure_refinement     'SHELXL97 (Sheldrick, 2008)'
_computing_molecular_graphics     'XP in SHELXTL (Sheldrick, 2008)'
_computing_publication_material     'SHELXTL (Sheldrick, 2008)'
loop_
    _atom_site_type_symbol
    _atom_site_label
    _atom_site_fract_x
    _atom_site_fract_y
    _atom_site_fract_z
    _atom_site_U_iso_or_equiv
    _atom_site_adp_type
    _atom_site_calc_flag
    _atom_site_refinement_flags
    _atom_site_occupancy
    _atom_site_disorder_assembly
    _atom_site_disorder_group
    Ni Ni1 0.0000 0.19859(3) 0.7500 0.02868(15) Uani d S 1 . .
    S S1 0.0000 -0.02657(6) 0.7500 0.02857(19) Uani d S 1 . .
    O O2 -0.05633(9) 0.05119(13) 0.65249(13) 0.0379(4) Uani d . 1 . .
    O O1 0.04687(11) -0.09628(15) 0.71006(17) 0.0479(5) Uani d . 1 . .
    N N1 0.07956(11) 0.21105(15) 0.67829(16) 0.0314(4) Uani d . 1 . .
    N N2 0.08892(12) 0.30656(14) 0.87419(16) 0.0331(4) Uani d . 1 . .
    C C5 0.14702(13) 0.27545(18) 0.74544(17) 0.0291(4) Uani d . 1 . .
    C C7 0.28779(15) 0.4016(2) 0.8974(2) 0.0438(6) Uani d . 1 . .
    H H7 0.3347 0.4428 0.9481 0.053 Uiso calc R 1 . .
    C C9 0.22836(17) 0.4292(2) 1.0353(2) 0.0458(6) Uani d . 1 . .
    H H9 0.2743 0.4702 1.0893 0.055 Uiso calc R 1 . .
    C C4 0.21016(14) 0.2934(2) 0.7163(2) 0.0368(5) Uani d . 1 . .
    C C8 0.22400(15) 0.38596(19) 0.92872(19) 0.0368(5) Uani d . 1 . .
    C C12 0.15344(13) 0.32477(17) 0.85260(18) 0.0303(5) Uani d . 1 . .
    C C6 0.28132(15) 0.3577(2) 0.7956(2) 0.0454(6) Uani d . 1 . .
    H H6 0.3236 0.3694 0.7769 0.055 Uiso calc R 1 . .
    C C1 0.07228(15) 0.1648(2) 0.5783(2) 0.0391(5) Uani d . 1 . .
    H H1 0.0260 0.1209 0.5310 0.047 Uiso calc R 1 . .
    C C2 0.13218(17) 0.1802(2) 0.5424(2) 0.0474(6) Uani d . 1 . .
    H H2 0.1250 0.1481 0.4715 0.057 Uiso calc R 1 . .
    C C3 0.20060(16) 0.2421(2) 0.6110(2) 0.0475(6) Uani d . 1 . .
    H H3 0.2413 0.2506 0.5885 0.057 Uiso calc R 1 . .
    C C10 0.16452(19) 0.4099(2) 1.0571(2) 0.0507(7) Uani d . 1 . .
    H H10 0.1667 0.4375 1.1268 0.061 Uiso calc R 1 . .
    C C11 0.09572(16) 0.3488(2) 0.9757(2) 0.0428(6) Uani d . 1 . .
    H H11 0.0527 0.3369 0.9927 0.051 Uiso calc R 1 . .
    C C13 0.0291(3) -0.4047(3) 0.7245(4) 0.0978(14) Uani d DU 1 . .
    H H13A 0.0809 -0.4351 0.7869 0.117 Uiso calc R 1 A 1
    H H13B 0.0073 -0.4600 0.6606 0.117 Uiso calc R 1 A 1
    O O3 0.0492(5) -0.3177(5) 0.6817(6) 0.098(2) Uani d PDU 0.50 B 1
    H H3A 0.0752 -0.2727 0.7359 0.147 Uiso calc PR 0.50 B 1
    O O3' 0.0850(3) -0.3224(4) 0.7512(6) 0.0726(17) Uani d PD 0.50 B 2
    H H3' 0.0792 -0.2939 0.6891 0.109 Uiso calc PR 0.50 B 2
loop_
    _atom_site_aniso_label
    _atom_site_aniso_U_11
    _atom_site_aniso_U_22
    _atom_site_aniso_U_33
    _atom_site_aniso_U_12
    _atom_site_aniso_U_13
    _atom_site_aniso_U_23
    Ni1 0.0250(2) 0.0289(2) 0.0293(2) 0.000 0.01088(16) 0.000
    S1 0.0222(3) 0.0282(4) 0.0318(4) 0.000 0.0103(3) 0.000
    O2 0.0302(8) 0.0346(9) 0.0318(8) -0.0013(7) 0.0014(6) -0.0005(6)
    O1 0.0430(10) 0.0455(11) 0.0622(11) 0.0066(8) 0.0310(9) -0.0055(8)
    N1 0.0282(9) 0.0318(10) 0.0304(9) -0.0019(8) 0.0111(7) -0.0032(7)
    N2 0.0377(10) 0.0293(10) 0.0325(9) -0.0029(8) 0.0172(8) -0.0026(7)
    C5 0.0266(10) 0.0280(11) 0.0282(9) 0.0013(8) 0.0097(8) 0.0015(8)
    C7 0.0300(12) 0.0428(15) 0.0448(13) -0.0097(10) 0.0072(10) -0.0017(10)
    C9 0.0495(15) 0.0406(14) 0.0351(12) -0.0087(12) 0.0109(11) -0.0088(10)
    C4 0.0307(11) 0.0397(13) 0.0387(12) -0.0003(10) 0.0157(9) 0.0034(9)
    C8 0.0375(12) 0.0297(12) 0.0326(11) -0.0042(10) 0.0088(9) -0.0003(9)
    C12 0.0300(11) 0.0267(11) 0.0278(10) -0.0001(8) 0.0091(8) 0.0013(8)
    C6 0.0295(11) 0.0544(17) 0.0491(14) -0.0070(12) 0.0164(10) 0.0007(12)
    C1 0.0381(12) 0.0429(13) 0.0336(11) -0.0037(11) 0.0154(10) -0.0085(9)
    C2 0.0504(15) 0.0572(17) 0.0388(13) -0.0021(13) 0.0248(12) -0.0087(11)
    C3 0.0428(14) 0.0621(18) 0.0453(13) -0.0046(13) 0.0275(12) -0.0026(12)
    C10 0.0664(18) 0.0476(16) 0.0360(12) -0.0080(13) 0.0231(12) -0.0121(11)
    C11 0.0522(15) 0.0417(14) 0.0386(12) -0.0074(12) 0.0252(11) -0.0086(10)
    C13 0.111(3) 0.066(2) 0.141(3) 0.002(2) 0.081(3) -0.002(2)
    O3 0.130(5) 0.087(4) 0.115(4) 0.009(3) 0.090(4) 0.017(3)
    O3' 0.061(3) 0.042(3) 0.129(5) 0.017(2) 0.056(3) 0.028(3)
_geom_special_details
;
All e.s.d.'s (except the e.s.d. in the dihedral angle between two l.s. planes)
are estimated using the full covariance matrix. The cell e.s.d.'s are taken
into account individually in the estimation of e.s.d.'s in distances, angles
and torsion angles; correlations between e.s.d.'s in cell parameters are only
used when they are defined by crystal symmetry. An approximate (isotropic)
treatment of cell e.s.d.'s is used for estimating e.s.d.'s involving l.s.
planes.
;
loop_
    _geom_bond_atom_site_label_1
    _geom_bond_atom_site_label_2
    _geom_bond_site_symmetry_2
    _geom_bond_distance
    _geom_bond_publ_flag
    Ni1 N1 2_556 2.0774(18) ?
    Ni1 N1 . 2.0774(18) ?
    Ni1 N2 . 2.0805(19) ?
    Ni1 N2 2_556 2.0805(18) ?
    Ni1 O2 . 2.1077(16) ?
    Ni1 O2 2_556 2.1077(16) ?
    Ni1 S1 . 2.6757(8) ?
    S1 O1 2_556 1.4563(17) ?
    S1 O1 . 1.4563(17) ?
    S1 O2 2_556 1.4926(16) ?
    S1 O2 . 1.4926(16) ?
    N1 C1 . 1.334(3) ?
    N1 C5 . 1.355(3) ?
    N2 C11 . 1.337(3) ?
    N2 C12 . 1.363(3) ?
    C5 C4 . 1.401(3) ?
    C5 C12 . 1.438(3) ?
    C7 C6 . 1.349(4) ?
    C7 C8 . 1.427(4) ?
    C7 H7 . 0.9300 ?
    C9 C10 . 1.355(4) ?
    C9 C8 . 1.418(3) ?
    C9 H9 . 0.9300 ?
    C4 C3 . 1.406(3) ?
    C4 C6 . 1.430(3) ?
    C8 C12 . 1.393(3) ?
    C6 H6 . 0.9300 ?
    C1 C2 . 1.398(3) ?
    C1 H1 . 0.9300 ?
    C2 C3 . 1.352(4) ?
    C2 H2 . 0.9300 ?
    C3 H3 . 0.9300 ?
    C10 C11 . 1.392(4) ?
    C10 H10 . 0.9300 ?
    C11 H11 . 0.9300 ?
    C13 O3 . 1.304(5) ?
    C13 O3' . 1.339(5) ?
    C13 C13 2_556 1.501(4) ?
    C13 H13A . 0.9700 ?
    C13 H13B . 0.9700 ?
    O3 H3A . 0.8200 ?
    O3' H3' . 0.8200 ?
loop_
    _geom_angle_atom_site_label_1
    _geom_angle_atom_site_label_2
    _geom_angle_atom_site_label_3
    _geom_angle_site_symmetry_1
    _geom_angle_site_symmetry_3
    _geom_angle
    _geom_angle_publ_flag
    N1 Ni1 N1 2_556 . 171.82(10) ?
    N1 Ni1 N2 2_556 . 94.93(7) ?
    N1 Ni1 N2 . . 79.99(7) ?
    N1 Ni1 N2 2_556 2_556 79.99(7) ?
    N1 Ni1 N2 . 2_556 94.93(7) ?
    N2 Ni1 N2 . 2_556 103.84(10) ?
    N1 Ni1 O2 2_556 . 93.85(7) ?
    N1 Ni1 O2 . . 92.94(7) ?
    N2 Ni1 O2 . . 160.60(7) ?
    N2 Ni1 O2 2_556 . 94.70(6) ?
    N1 Ni1 O2 2_556 2_556 92.94(7) ?
    N1 Ni1 O2 . 2_556 93.85(7) ?
    N2 Ni1 O2 . 2_556 94.70(6) ?
    N2 Ni1 O2 2_556 2_556 160.60(7) ?
    O2 Ni1 O2 . 2_556 67.58(8) ?
    N1 Ni1 S1 2_556 . 94.09(5) ?
    N1 Ni1 S1 . . 94.09(5) ?
    N2 Ni1 S1 . . 128.08(5) ?
    N2 Ni1 S1 2_556 . 128.08(5) ?
    O2 Ni1 S1 . . 33.79(4) ?
    O2 Ni1 S1 2_556 . 33.79(4) ?
    O1 S1 O1 2_556 . 110.66(15) ?
    O1 S1 O2 2_556 2_556 110.65(10) ?
    O1 S1 O2 . 2_556 110.59(10) ?
    O1 S1 O2 2_556 . 110.59(10) ?
    O1 S1 O2 . . 110.65(10) ?
    O2 S1 O2 2_556 . 103.50(13) ?
    O1 S1 Ni1 2_556 . 124.67(8) ?
    O1 S1 Ni1 . . 124.67(8) ?
    O2 S1 Ni1 2_556 . 51.75(6) ?
    O2 S1 Ni1 . . 51.75(6) ?
    S1 O2 Ni1 . . 94.46(7) ?
    C1 N1 C5 . . 118.22(19) ?
    C1 N1 Ni1 . . 128.76(16) ?
    C5 N1 Ni1 . . 113.02(13) ?
    C11 N2 C12 . . 117.1(2) ?
    C11 N2 Ni1 . . 129.66(16) ?
    C12 N2 Ni1 . . 112.83(14) ?
    N1 C5 C4 . . 123.10(19) ?
    N1 C5 C12 . . 117.27(18) ?
    C4 C5 C12 . . 119.6(2) ?
    C6 C7 C8 . . 121.2(2) ?
    C6 C7 H7 . . 119.4 ?
    C8 C7 H7 . . 119.4 ?
    C10 C9 C8 . . 119.0(2) ?
    C10 C9 H9 . . 120.5 ?
    C8 C9 H9 . . 120.5 ?
    C5 C4 C3 . . 116.9(2) ?
    C5 C4 C6 . . 119.4(2) ?
    C3 C4 C6 . . 123.7(2) ?
    C12 C8 C9 . . 117.2(2) ?
    C12 C8 C7 . . 119.5(2) ?
    C9 C8 C7 . . 123.3(2) ?
    N2 C12 C8 . . 123.7(2) ?
    N2 C12 C5 . . 116.71(19) ?
    C8 C12 C5 . . 119.6(2) ?
    C7 C6 C4 . . 120.7(2) ?
    C7 C6 H6 . . 119.7 ?
    C4 C6 H6 . . 119.7 ?
    N1 C1 C2 . . 122.0(2) ?
    N1 C1 H1 . . 119.0 ?
    C2 C1 H1 . . 119.0 ?
    C3 C2 C1 . . 119.9(2) ?
    C3 C2 H2 . . 120.1 ?
    C1 C2 H2 . . 120.1 ?
    C2 C3 C4 . . 119.9(2) ?
    C2 C3 H3 . . 120.0 ?
    C4 C3 H3 . . 120.0 ?
    C9 C10 C11 . . 120.3(2) ?
    C9 C10 H10 . . 119.9 ?
    C11 C10 H10 . . 119.9 ?
    N2 C11 C10 . . 122.8(2) ?
    N2 C11 H11 . . 118.6 ?
    C10 C11 H11 . . 118.6 ?
    O3 C13 O3' . . 35.7(4) ?
    O3 C13 C13 . 2_556 126.2(4) ?
    O3' C13 C13 . 2_556 121.0(4) ?
    O3 C13 H13A . . 105.8 ?
    O3' C13 H13A . . 74.5 ?
    C13 C13 H13A 2_556 . 105.8 ?
    O3 C13 H13B . . 105.8 ?
    O3' C13 H13B . . 131.5 ?
    C13 C13 H13B 2_556 . 105.8 ?
    H13A C13 H13B . . 106.2 ?
    C13 O3 H3A . . 109.5 ?
    C13 O3' H3' . . 109.5 ?
loop_
    _geom_torsion_atom_site_label_1
    _geom_torsion_atom_site_label_2
    _geom_torsion_atom_site_label_3
    _geom_torsion_atom_site_label_4
    _geom_torsion_site_symmetry_1
    _geom_torsion_site_symmetry_2
    _geom_torsion_site_symmetry_3
    _geom_torsion_site_symmetry_4
    _geom_torsion
    _geom_torsion_publ_flag
    N1 Ni1 S1 O1 2_556 . . 2_556 0.87(10) ?
    N1 Ni1 S1 O1 . . . 2_556 -179.13(10) ?
    N2 Ni1 S1 O1 . . . 2_556 100.39(11) ?
    N2 Ni1 S1 O1 2_556 . . 2_556 -79.61(11) ?
    O2 Ni1 S1 O1 . . . 2_556 -89.95(12) ?
    O2 Ni1 S1 O1 2_556 . . 2_556 90.05(12) ?
    N1 Ni1 S1 O1 2_556 . . . -179.13(10) ?
    N1 Ni1 S1 O1 . . . . 0.87(10) ?
    N2 Ni1 S1 O1 . . . . -79.61(11) ?
    N2 Ni1 S1 O1 2_556 . . . 100.39(11) ?
    O2 Ni1 S1 O1 . . . . 90.05(12) ?
    O2 Ni1 S1 O1 2_556 . . . -89.95(12) ?
    N1 Ni1 S1 O2 2_556 . . 2_556 -89.18(9) ?
    N1 Ni1 S1 O2 . . . 2_556 90.82(9) ?
    N2 Ni1 S1 O2 . . . 2_556 10.34(10) ?
    N2 Ni1 S1 O2 2_556 . . 2_556 -169.66(10) ?
    O2 Ni1 S1 O2 . . . 2_556 180.0 ?
    N1 Ni1 S1 O2 2_556 . . . 90.82(9) ?
    N1 Ni1 S1 O2 . . . . -89.18(9) ?
    N2 Ni1 S1 O2 . . . . -169.66(10) ?
    N2 Ni1 S1 O2 2_556 . . . 10.34(10) ?
    O2 Ni1 S1 O2 2_556 . . . 180.0 ?
    O1 S1 O2 Ni1 2_556 . . . 118.53(10) ?
    O1 S1 O2 Ni1 . . . . -118.49(9) ?
    O2 S1 O2 Ni1 2_556 . . . 0.0 ?
    N1 Ni1 O2 S1 2_556 . . . -91.59(8) ?
    N1 Ni1 O2 S1 . . . . 92.96(8) ?
    N2 Ni1 O2 S1 . . . . 25.2(2) ?
    N2 Ni1 O2 S1 2_556 . . . -171.85(8) ?
    O2 Ni1 O2 S1 2_556 . . . 0.0 ?
    N1 Ni1 N1 C1 2_556 . . . -126.0(2) ?
    N2 Ni1 N1 C1 . . . . -178.0(2) ?
    N2 Ni1 N1 C1 2_556 . . . -74.8(2) ?
    O2 Ni1 N1 C1 . . . . 20.2(2) ?
    O2 Ni1 N1 C1 2_556 . . . 87.9(2) ?
    S1 Ni1 N1 C1 . . . . 54.0(2) ?
    N1 Ni1 N1 C5 2_556 . . . 54.20(14) ?
    N2 Ni1 N1 C5 . . . . 2.17(14) ?
    N2 Ni1 N1 C5 2_556 . . . 105.39(15) ?
    O2 Ni1 N1 C5 . . . . -159.64(15) ?
    O2 Ni1 N1 C5 2_556 . . . -91.93(15) ?
    S1 Ni1 N1 C5 . . . . -125.80(14) ?
    N1 Ni1 N2 C11 2_556 . . . 10.8(2) ?
    N1 Ni1 N2 C11 . . . . -175.6(2) ?
    N2 Ni1 N2 C11 2_556 . . . 91.7(2) ?
    O2 Ni1 N2 C11 . . . . -105.8(3) ?
    O2 Ni1 N2 C11 2_556 . . . -82.5(2) ?
    S1 Ni1 N2 C11 . . . . -88.3(2) ?
    N1 Ni1 N2 C12 2_556 . . . -177.26(15) ?
    N1 Ni1 N2 C12 . . . . -3.72(14) ?
    N2 Ni1 N2 C12 2_556 . . . -96.38(15) ?
    O2 Ni1 N2 C12 . . . . 66.1(3) ?
    O2 Ni1 N2 C12 2_556 . . . 89.37(15) ?
    S1 Ni1 N2 C12 . . . . 83.62(15) ?
    C1 N1 C5 C4 . . . . -1.6(3) ?
    Ni1 N1 C5 C4 . . . . 178.30(17) ?
    C1 N1 C5 C12 . . . . 179.8(2) ?
    Ni1 N1 C5 C12 . . . . -0.3(2) ?
    N1 C5 C4 C3 . . . . 0.8(3) ?
    C12 C5 C4 C3 . . . . 179.4(2) ?
    N1 C5 C4 C6 . . . . -176.7(2) ?
    C12 C5 C4 C6 . . . . 1.9(3) ?
    C10 C9 C8 C12 . . . . -0.4(4) ?
    C10 C9 C8 C7 . . . . -180.0(2) ?
    C6 C7 C8 C12 . . . . -0.3(4) ?
    C6 C7 C8 C9 . . . . 179.2(3) ?
    C11 N2 C12 C8 . . . . -1.3(3) ?
    Ni1 N2 C12 C8 . . . . -174.28(17) ?
    C11 N2 C12 C5 . . . . 177.7(2) ?
    Ni1 N2 C12 C5 . . . . 4.7(2) ?
    C9 C8 C12 N2 . . . . 1.2(3) ?
    C7 C8 C12 N2 . . . . -179.2(2) ?
    C9 C8 C12 C5 . . . . -177.8(2) ?
    C7 C8 C12 C5 . . . . 1.8(3) ?
    N1 C5 C12 N2 . . . . -3.0(3) ?
    C4 C5 C12 N2 . . . . 178.32(19) ?
    N1 C5 C12 C8 . . . . 176.05(19) ?
    C4 C5 C12 C8 . . . . -2.6(3) ?
    C8 C7 C6 C4 . . . . -0.4(4) ?
    C5 C4 C6 C7 . . . . -0.4(4) ?
    C3 C4 C6 C7 . . . . -177.7(3) ?
    C5 N1 C1 C2 . . . . 0.6(4) ?
    Ni1 N1 C1 C2 . . . . -179.27(19) ?
    N1 C1 C2 C3 . . . . 1.2(4) ?
    C1 C2 C3 C4 . . . . -1.9(4) ?
    C5 C4 C3 C2 . . . . 1.0(4) ?
    C6 C4 C3 C2 . . . . 178.3(3) ?
    C8 C9 C10 C11 . . . . -0.3(4) ?
    C12 N2 C11 C10 . . . . 0.5(4) ?
    Ni1 N2 C11 C10 . . . . 172.17(19) ?
    C9 C10 C11 N2 . . . . 0.2(4) ?
loop_
    _geom_hbond_atom_site_label_D
    _geom_hbond_atom_site_label_H
    _geom_hbond_atom_site_label_A
    _geom_hbond_site_symmetry_A
    _geom_hbond_distance_DH
    _geom_hbond_distance_HA
    _geom_hbond_distance_DA
    _geom_hbond_angle_DHA
    O3 H3A O1 . 0.82 2.15 2.659(7) 120.6
    O3' H3' O1 . 0.82 2.47 2.763(5) 102.3
