# Supplementary material for: Bis(1,10-phenanthroline-κ2 N,N′)(sulfato-κ2 O,O′)nickel(II) ethane-1,2-diol solvate
Source: Acta Crystallogr Sect E Struct Rep Online. 2009 Jul 11;65(Pt 8):m911. doi: 10.1107/S1600536809026269 (PMC2977342; doi:10.1107/S1600536809026269)
Supplement: Supplementary file 2 [file e-65-0m911-Isup2.hkl]

# 
# h,k,l, Fc-squared, Fo-squared, sigma(Fo-squared) and status flag 
# 
data_I
_shelx_title ' phenNi in C2/c' 
_shelx_refln_list_code          4 
_shelx_F_calc_maximum      367.20 
_exptl_crystal_F_000      1192.00 
_reflns_d_resolution_high  0.7500 
 
loop_ 
 _symmetry_equiv_pos_as_xyz 
 'x, y, z' 
 '-x, y, -z+1/2' 
 'x+1/2, y+1/2, z' 
 '-x+1/2, y+1/2, -z+1/2' 
 '-x, -y, -z' 
 'x, -y, z-1/2' 
 '-x+1/2, -y+1/2, -z' 
 'x+1/2, -y+1/2, z-1/2' 
 
_cell_length_a    18.4551 
_cell_length_b    11.8839 
_cell_length_c    12.7526 
_cell_angle_alpha  90.000 
_cell_angle_beta  118.991 
_cell_angle_gamma  90.000 
 
_shelx_F_squared_multiplier     1.000 
 
loop_ 
 _refln_index_h 
 _refln_index_k 
 _refln_index_l 
 _refln_F_squared_calc 
 _refln_F_squared_meas 
 _refln_F_squared_sigma 
 _refln_observed_status 
   4   0   0    21141.78    21817.47    480.07 o 
   6   0   0       49.31       64.95     31.88 o 
   8   0   0       89.19       49.36     16.16 o 
  10   0   0     4819.20     4996.05     82.44 o 
  12   0   0     3516.22     3636.91     79.91 o 
  14   0   0    16018.17    17407.76    192.62 o 
  16   0   0      136.57      189.01     28.04 o 
  18   0   0     2285.61     2190.59    122.63 o 
  20   0   0     1406.56     1376.14    124.20 o 
   3   1   0    22324.76    23791.21    220.89 o 
   5   1   0     4053.21     3934.75     28.60 o 
   7   1   0      144.39      112.56      9.19 o 
   9   1   0      188.90      176.22     13.67 o 
  11   1   0      133.08      153.34     15.69 o 
  13   1   0      187.70      181.34     21.53 o 
  15   1   0     3743.65     3735.63     66.13 o 
  17   1   0     1287.93     1199.21     46.36 o 
  19   1   0      859.27      866.31     43.39 o 
  21   1   0      176.96      182.57     36.88 o 
   0   2   0    41728.65    35147.55    549.24 o 
   2   2   0       15.45       35.57      4.95 o 
   4   2   0     8527.28     8525.74     54.95 o 
   6   2   0       76.34       71.52      7.37 o 
   8   2   0      393.25      381.39     17.44 o 
  10   2   0     3850.11     4042.25     46.62 o 
  12   2   0     1362.03     1490.32     33.63 o 
  14   2   0     1845.68     1998.08     41.83 o 
  16   2   0       75.05       61.53     19.62 o 
  18   2   0      537.29      443.52     39.18 o 
  20   2   0       63.15       72.32     26.16 o 
   1   3   0     1442.35     1774.99     14.27 o 
   3   3   0     2300.25     2308.00     18.69 o 
   5   3   0     3514.38     3437.40     39.25 o 
   7   3   0     1335.41     1241.32     25.11 o 
   9   3   0     1737.00     1593.40     32.37 o 
  11   3   0       86.77       71.48     12.79 o 
  13   3   0       56.99       31.64     14.74 o 
  15   3   0      984.35      951.53     32.96 o 
  17   3   0      357.13      383.62     38.06 o 
  19   3   0       86.86       84.23     31.83 o 
  21   3   0       66.07       80.86     29.95 o 
   0   4   0     3093.62     3799.08     46.56 o 
   2   4   0     2827.09     2457.52     21.26 o 
   4   4   0      126.63       64.88      7.64 o 
   6   4   0     4269.02     4141.00     49.91 o 
   8   4   0     1673.35     1287.14     28.76 o 
  10   4   0     1972.49     1852.48     49.63 o 
  12   4   0     1749.78     1672.83     35.29 o 
  14   4   0      825.16      808.32     29.80 o 
  16   4   0     1493.98     1456.67     56.92 o 
  18   4   0        0.84       12.57     26.89 o 
  20   4   0      590.44      625.00     48.59 o 
   1   5   0     4241.27     4340.30     42.27 o 
   3   5   0    10974.00    11453.95    107.39 o 
   5   5   0     8695.65     8618.71     85.29 o 
   7   5   0    10380.31    10035.70     52.58 o 
   9   5   0     6515.23     6567.67     45.28 o 
  11   5   0     5095.88     5098.06     63.99 o 
  13   5   0     3934.12     3839.13     57.61 o 
  15   5   0     1823.60     1696.49     58.48 o 
  17   5   0     3104.45     3628.11    134.13 o 
  19   5   0       29.83       23.42     31.43 o 
   0   6   0      389.73      408.26     14.33 o 
   2   6   0     6683.85     7237.60     46.77 o 
   4   6   0     1225.37     1587.32     25.18 o 
   6   6   0       23.21        7.48      5.69 o 
   8   6   0     2286.46     1995.19     30.06 o 
  10   6   0     2215.88     2105.59     40.07 o 
  12   6   0     2872.04     2992.86     67.54 o 
  14   6   0      704.99      691.90     40.25 o 
  16   6   0      252.28      218.23     31.72 o 
  18   6   0       15.34        7.21     28.01 o 
   1   7   0     2064.84     2339.96     26.36 o 
   3   7   0     6149.44     6720.67     83.00 o 
   5   7   0       22.71       53.85      7.61 o 
   7   7   0      169.62      128.70      8.51 o 
   9   7   0       13.83       17.66     29.72 o 
  11   7   0     1059.99     1067.62     55.89 o 
  13   7   0       38.26       23.91     28.31 o 
  15   7   0      375.02      436.77     53.87 o 
  17   7   0      416.10      422.41     57.58 o 
  19   7   0       44.85       17.32     42.46 o 
   0   8   0    10576.08    10611.96    101.48 o 
   2   8   0     6078.52     5870.57     59.75 o 
   4   8   0       11.07        9.51      5.53 o 
   6   8   0       76.06       85.36     39.17 o 
   8   8   0      290.96      344.95     52.89 o 
  10   8   0      131.69      114.61     42.27 o 
  12   8   0     1492.52     1639.61     98.91 o 
  14   8   0      713.88      682.53     59.42 o 
  16   8   0      259.77      288.53     46.17 o 
  18   8   0      126.93      112.55     43.10 o 
   1   9   0      160.92      128.99     14.66 o 
   3   9   0      281.82      251.61     12.27 o 
   5   9   0       14.34        7.36     10.51 o 
   7   9   0       14.37       27.65     20.65 o 
   9   9   0      216.99      242.55     49.31 o 
  11   9   0      714.24      666.95     71.94 o 
  13   9   0       22.10       31.61     36.12 o 
  15   9   0       14.67       42.48     38.43 o 
  17   9   0       17.25       10.89     38.25 o 
   0  10   0     4334.67     4547.51     79.14 o 
   2  10   0     1365.51     1419.87     50.99 o 
   4  10   0     1542.92     1626.37     53.79 o 
   6  10   0     1205.48     1324.60     79.76 o 
   8  10   0      925.18      951.81     50.31 o 
  10  10   0     1046.52     1031.14     54.38 o 
  12  10   0      511.78      545.33     54.52 o 
  14  10   0      468.31      478.63     60.69 o 
  16  10   0       13.82       62.72     43.26 o 
   1  11   0       52.10       62.99     12.46 o 
   3  11   0       60.80       26.79     22.86 o 
   5  11   0       82.44       79.15     23.77 o 
   7  11   0      384.70      363.87     34.41 o 
   9  11   0      225.04      150.34     38.56 o 
  11  11   0       26.74       32.77     28.30 o 
  13  11   0       13.13       31.63     30.03 o 
  15  11   0       93.29       39.73     48.19 o 
   2  12   0      820.05      764.03     33.25 o 
   4  12   0     1102.84     1023.66     49.37 o 
   6  12   0      168.35      145.64     27.01 o 
   8  12   0      415.43      427.93     68.34 o 
  10  12   0      828.25      783.15     87.33 o 
  12  12   0      255.44      258.51     62.84 o 
  14  12   0      376.19      346.51     60.48 o 
   3  13   0      744.67      810.02     88.23 o 
   5  13   0      625.75      685.04     80.65 o 
   7  13   0     1743.06     1722.71    116.07 o 
   9  13   0      213.24      247.35     70.54 o 
  11  13   0      218.44      211.80     61.79 o 
   2  14   0       57.36      101.73     56.22 o 
   4  14   0       11.89       30.51     56.53 o 
   6  14   0      124.86       66.33     62.73 o 
   8  14   0        1.08      -25.30     52.53 o 
  10  14   0        2.66        4.32     56.44 o 
   3  15   0       28.06       10.38     58.43 o 
   5  15   0       37.07       58.63     59.82 o 
 -21   1   1      383.68      398.84     36.35 o 
 -19   1   1      392.88      360.65     32.85 o 
 -17   1   1      714.56      761.77    115.31 o 
 -15   1   1     4008.23     4140.19     97.18 o 
 -13   1   1     8365.60     8587.71    102.14 o 
 -11   1   1     3786.22     3549.09     44.95 o 
  -9   1   1     4301.64     4122.18     78.67 o 
  -7   1   1     4432.54     4207.50     39.80 o 
  -5   1   1     4513.71     4315.00     73.14 o 
  -3   1   1     2093.67     2603.98     43.29 o 
   1   1   1     6055.99     6680.82     26.25 o 
   3   1   1      385.24      386.45      9.79 o 
   5   1   1      115.33      137.23      9.63 o 
   7   1   1     3892.93     3811.42     44.94 o 
   9   1   1     2471.20     2407.79     37.20 o 
  11   1   1     3848.33     3738.82     51.02 o 
  13   1   1     2665.90     2687.48     60.29 o 
  15   1   1     1295.93     1249.99     38.03 o 
  17   1   1      845.25      720.93     31.18 o 
  19   1   1      271.92      309.77     34.00 o 
 -22   2   1       15.25       24.01     27.75 o 
 -20   2   1       97.53       98.75     28.26 o 
 -18   2   1       56.06       21.64     25.13 o 
 -16   2   1     1585.47     1689.35     55.85 o 
 -14   2   1      744.70      666.83     36.82 o 
 -12   2   1     4316.13     4511.89     70.54 o 
 -10   2   1      892.65      976.98     26.37 o 
  -8   2   1     1672.62     1931.30     29.07 o 
  -6   2   1     2853.09     3472.61     36.53 o 
  -4   2   1       30.11        9.88      4.76 o 
  -2   2   1      553.74      744.02     19.63 o 
   0   2   1       38.70       34.98      5.03 o 
   2   2   1    97533.56    88346.20   1143.00 o 
   4   2   1      997.87      785.40     14.52 o 
   6   2   1      223.63      344.27     11.94 o 
   8   2   1        4.80       33.45     12.00 o 
  10   2   1      145.27      167.43     14.91 o 
  12   2   1     1359.40     1407.87     33.88 o 
  14   2   1     1212.55     1276.61     36.34 o 
  16   2   1     1488.82     1572.65     43.45 o 
  18   2   1       52.25       93.60     21.57 o 
  20   2   1       46.52       37.88     31.82 o 
 -21   3   1      239.94      200.74     36.34 o 
 -19   3   1      310.79      288.13     36.16 o 
 -17   3   1      124.69      153.19     29.30 o 
 -15   3   1      506.33      537.33     35.90 o 
 -13   3   1     4769.04     4951.49     79.40 o 
 -11   3   1      768.12      729.74     32.36 o 
  -9   3   1     4356.61     4514.06     99.04 o 
  -7   3   1      232.34      220.01     12.46 o 
  -5   3   1     5635.30     5815.55    268.95 o 
  -3   3   1     5071.43     5182.40     37.74 o 
  -1   3   1      661.87      649.24      8.03 o 
   1   3   1   134837.23   113949.91   1924.42 o 
   3   3   1     1211.45     1416.74     28.90 o 
   5   3   1    24715.84    25248.39    168.46 o 
   7   3   1     2713.72     2593.33     37.32 o 
   9   3   1     2059.58     2022.48     38.35 o 
  11   3   1      965.42      926.16     27.48 o 
  13   3   1      327.13      331.50     21.68 o 
  15   3   1     1389.11     1439.49     40.05 o 
  17   3   1      143.97      131.10     22.13 o 
  19   3   1      791.96      900.46     54.24 o 
 -20   4   1      264.42      200.77     37.63 o 
 -18   4   1      906.30      934.14     50.15 o 
 -16   4   1     1608.73     1651.12     56.90 o 
 -14   4   1     2623.81     2624.34     63.21 o 
 -12   4   1     5521.30     5652.85     89.07 o 
 -10   4   1    11603.90    12426.42    121.87 o 
  -8   4   1     5996.82     5746.19    102.03 o 
  -6   4   1     3196.19     2843.46     48.85 o 
  -4   4   1       34.66       18.03      9.58 o 
  -2   4   1     2141.47     2225.38     24.39 o 
   0   4   1     3862.56     3857.29     26.26 o 
   2   4   1    67767.65    64887.61    555.19 o 
   4   4   1    35887.46    36821.57    355.87 o 
   6   4   1     1681.64     1292.85     19.88 o 
   8   4   1     3214.48     3203.96     44.06 o 
  10   4   1     2706.98     2785.42     42.08 o 
  12   4   1     2601.86     2784.51     48.29 o 
  14   4   1      832.33      890.94     31.65 o 
  16   4   1     3577.88     3775.15     76.19 o 
  18   4   1      323.68      337.68     36.70 o 
  20   4   1      121.97      130.09     34.97 o 
 -21   5   1      103.31      134.01     36.05 o 
 -19   5   1       36.81       70.82     29.42 o 
 -17   5   1      107.20       87.17     29.30 o 
 -15   5   1      166.03      105.26     26.48 o 
 -13   5   1     1174.32     1111.85     44.14 o 
 -11   5   1     2946.79     3060.52     62.57 o 
  -9   5   1       43.22       34.11      6.02 o 
  -7   5   1     3051.80     3280.88     65.89 o 
  -5   5   1        0.81        9.02     10.87 o 
  -3   5   1      524.42      395.93     11.92 o 
  -1   5   1       11.42       12.13      4.97 o 
   1   5   1       28.32       59.41      5.05 o 
   3   5   1     2610.90     2609.69     59.04 o 
   5   5   1      706.33      553.84     12.17 o 
   7   5   1     4920.66     5031.87    102.10 o 
   9   5   1     1761.30     1770.39     40.98 o 
  11   5   1      199.34      208.35     15.69 o 
  13   5   1       25.77       29.29     15.48 o 
  15   5   1       43.38       67.95     23.33 o 
  17   5   1      330.37      290.70     38.89 o 
  19   5   1      162.33      128.99     32.53 o 
 -20   6   1        8.60       21.17     32.15 o 
 -18   6   1      481.43      476.80     43.63 o 
 -16   6   1       67.38      105.44     28.58 o 
 -14   6   1      192.79      238.00     29.16 o 
 -12   6   1       77.65      116.98     24.63 o 
 -10   6   1      349.53      359.62     27.63 o 
  -8   6   1       54.32       43.57     31.97 o 
  -6   6   1       18.60       31.14     12.71 o 
  -4   6   1     4299.28     4130.81     40.95 o 
  -2   6   1     3078.94     2826.99     32.93 o 
   0   6   1     7856.60     7467.87     45.33 o 
   2   6   1     5642.68     5349.06     67.98 o 
   4   6   1     3033.41     2956.51     51.83 o 
   6   6   1      549.45      642.29     13.95 o 
   8   6   1      120.06      114.85      9.73 o 
  10   6   1      192.56      194.10     13.73 o 
  12   6   1      200.46      181.76     19.38 o 
  14   6   1      316.53      304.29     29.24 o 
  16   6   1      765.41      708.76     70.17 o 
  18   6   1      196.09      184.37     34.42 o 
 -19   7   1        1.33      -17.90     34.09 o 
 -17   7   1        2.11       15.70     27.19 o 
 -15   7   1       11.70        5.77     26.00 o 
 -13   7   1      232.24      226.33     36.06 o 
 -11   7   1      167.18      166.88     31.35 o 
  -9   7   1      604.96      464.15     52.73 o 
  -7   7   1        7.95       57.61     33.71 o 
  -5   7   1      167.11      180.13      8.13 o 
  -3   7   1     2046.40     2410.91     48.73 o 
  -1   7   1     2464.42     2836.34     37.82 o 
   1   7   1     5835.50     6401.79     40.73 o 
   3   7   1        6.64        7.29      7.83 o 
   5   7   1       70.07       64.52     12.63 o 
   7   7   1       66.77       56.31     12.16 o 
   9   7   1       56.07       45.23     10.78 o 
  11   7   1       10.44       -1.64     23.52 o 
  13   7   1       38.86       32.91     30.72 o 
  15   7   1       32.62       21.65     39.97 o 
  17   7   1        6.50        2.72     34.08 o 
 -18   8   1      136.61      105.17     38.03 o 
 -16   8   1      918.64     1123.14     93.46 o 
 -14   8   1      319.06      309.02     43.71 o 
 -12   8   1     3313.34     3373.62     95.24 o 
 -10   8   1     3217.01     3453.11    124.42 o 
  -8   8   1     2897.08     3248.56    115.83 o 
  -6   8   1     2231.66     2403.51     62.64 o 
  -4   8   1     3748.58     3726.67     72.65 o 
  -2   8   1     3128.67     3300.39     62.08 o 
   0   8   1      661.79      577.09     16.86 o 
   2   8   1     1543.80     1430.65     23.27 o 
   4   8   1     1208.10     1137.73     23.40 o 
   6   8   1     3673.75     4037.33    126.18 o 
   8   8   1     3073.75     3051.86    192.16 o 
  10   8   1     2308.75     2482.86    139.18 o 
  12   8   1     2158.82     2226.91     82.53 o 
  14   8   1      598.35      667.71     63.43 o 
  16   8   1      239.11      235.37     45.68 o 
 -17   9   1      298.54      280.69     51.30 o 
 -15   9   1     1651.79     1630.08     79.46 o 
 -13   9   1     3213.99     3204.47    100.15 o 
 -11   9   1     2932.81     2912.01    130.13 o 
  -9   9   1     4568.56     4613.74     96.38 o 
  -7   9   1     4333.07     4165.44     86.92 o 
  -5   9   1     3421.30     3036.69     47.07 o 
  -3   9   1     1631.72     1482.65     44.76 o 
  -1   9   1     6013.05     6204.79     65.13 o 
   1   9   1     1625.68     1627.65     30.42 o 
   3   9   1     3431.58     3399.55     52.72 o 
   5   9   1     2873.08     2847.77    106.29 o 
   7   9   1     1867.16     1825.38     58.16 o 
   9   9   1     4130.24     4189.82    148.21 o 
  11   9   1     3005.40     3022.74     95.82 o 
  13   9   1     2087.47     2127.40     91.34 o 
  15   9   1      776.16      763.47     94.48 o 
 -16  10   1       79.53       24.21     43.20 o 
 -14  10   1      274.99      219.19     48.24 o 
 -12  10   1      309.41      328.26     62.65 o 
 -10  10   1      310.40      273.74     35.78 o 
  -8  10   1      362.31      368.98     36.59 o 
  -6  10   1      970.43     1056.48     48.90 o 
  -4  10   1      890.75      942.05     31.40 o 
  -2  10   1       14.76       19.57     13.90 o 
   0  10   1     1628.64     1660.07     33.35 o 
   2  10   1     1321.02     1433.76     28.63 o 
   4  10   1      576.56      675.59     37.31 o 
   6  10   1      174.11      232.85     28.26 o 
   8  10   1     1010.47      965.87     49.31 o 
  10  10   1      185.82      187.22     57.26 o 
  12  10   1       10.46       16.41     40.31 o 
  14  10   1      466.93      470.77     57.66 o 
 -15  11   1       41.19       23.51     39.19 o 
 -13  11   1      196.06      182.07     30.14 o 
 -11  11   1      268.11      268.87     37.40 o 
  -9  11   1      322.24      309.36     34.81 o 
  -7  11   1        4.11        4.29     23.21 o 
  -5  11   1      191.86      188.26     27.09 o 
  -3  11   1        4.73       10.10     13.80 o 
  -1  11   1      325.43      321.36     18.70 o 
   1  11   1      198.27      170.67     26.25 o 
   3  11   1      108.81       89.50     43.42 o 
   5  11   1       48.81       92.02     22.51 o 
   7  11   1       26.04        5.42     22.99 o 
   9  11   1      746.11      809.22     83.57 o 
  11  11   1       52.82       45.20     52.77 o 
  13  11   1      354.14      322.67     74.04 o 
 -14  12   1        2.59      -13.51     42.85 o 
 -12  12   1      102.18       59.18     53.44 o 
 -10  12   1       27.55       30.94     29.89 o 
  -8  12   1       51.54       54.84     27.53 o 
  -6  12   1      371.47      362.07     36.50 o 
  -4  12   1        7.37       -2.67     23.41 o 
  -2  12   1       37.19       39.66     24.18 o 
   0  12   1       20.75        4.83     20.39 o 
   2  12   1       42.83       73.09     24.67 o 
   4  12   1        1.91        2.02     42.33 o 
   6  12   1       82.58       85.87     49.26 o 
   8  12   1      543.87      483.27     74.50 o 
  10  12   1        1.39       29.95     48.96 o 
  12  12   1        1.33       24.21     35.07 o 
 -11  13   1      255.52      236.15     74.19 o 
  -9  13   1      151.61      124.44     62.23 o 
  -7  13   1        1.81       14.96     54.10 o 
  -5  13   1      658.79      798.56     84.05 o 
  -3  13   1     1256.05     1419.68    108.46 o 
   1  13   1     2126.66     2088.56    125.69 o 
   3  13   1      724.77      920.26     55.35 o 
   5  13   1      132.38      184.27     55.29 o 
   7  13   1       94.65      152.62     66.75 o 
   9  13   1      201.13      151.46     64.29 o 
  11  13   1      202.16      125.36     56.34 o 
 -10  14   1       18.95       15.17     62.98 o 
  -8  14   1      917.07      861.91    101.43 o 
  -6  14   1      863.15      852.09     89.68 o 
  -4  14   1      707.95      832.18     93.03 o 
   2  14   1      802.85      836.29     86.45 o 
   4  14   1      437.18      486.72     79.28 o 
   6  14   1      876.57      930.49     96.21 o 
   8  14   1      223.22      230.40     73.71 o 
  -7  15   1       44.20       35.98     60.24 o 
  -5  15   1      350.11      456.50     84.70 o 
   3  15   1       56.43       55.27     49.15 o 
   5  15   1       46.22       54.13     47.03 o 
 -22   0   2     2118.66     2172.19    133.93 o 
 -20   0   2     2083.28     2143.00    126.32 o 
 -18   0   2     1693.08     1706.65     75.12 o 
 -16   0   2      531.76      560.76     45.80 o 
 -14   0   2    10653.02    11446.42    145.95 o 
 -12   0   2     3817.99     4015.75    111.53 o 
 -10   0   2     2342.05     2118.08     73.86 o 
  -8   0   2     4123.34     4153.41     86.38 o 
  -6   0   2      878.92     1045.88     31.37 o 
  -4   0   2    72305.70    84697.76   2151.86 o 
  -2   0   2    47689.51    53464.29    865.78 o 
   0   0   2    61800.52    62651.10    837.91 o 
   2   0   2    95687.26    77999.29    879.36 o 
   4   0   2     9771.17     8604.68     80.94 o 
   6   0   2    32228.21    32387.87    263.54 o 
   8   0   2      798.46      560.80     33.42 o 
  10   0   2     5145.49     4885.05     90.93 o 
  12   0   2     3082.77     3123.80     81.45 o 
  14   0   2     3286.52     3548.82     77.74 o 
  16   0   2     3000.94     2983.56    288.59 o 
  18   0   2     1214.92     1262.94     56.05 o 
 -21   1   2      947.79      899.99     46.06 o 
 -19   1   2     1186.91     1219.64     57.33 o 
 -17   1   2     2215.64     2135.59     78.23 o 
 -15   1   2      109.01      121.64     31.52 o 
 -13   1   2     2554.40     2566.28     68.68 o 
 -11   1   2       54.85       39.45     15.25 o 
  -9   1   2     5687.81     5859.13     65.05 o 
  -7   1   2     2194.35     1729.30     25.67 o 
  -5   1   2    10235.14     9567.67     52.11 o 
  -3   1   2     5658.79     5686.34     31.88 o 
  -1   1   2     2342.24     2542.42     11.71 o 
   1   1   2    22803.63    24201.08    178.77 o 
   3   1   2     2261.66     2385.70     25.73 o 
   5   1   2     5971.21     6878.49     57.03 o 
   7   1   2      203.97      279.20     17.65 o 
   9   1   2      820.73      965.22     29.79 o 
  11   1   2     1291.71     1307.34     32.60 o 
  13   1   2     1329.69     1299.61     35.39 o 
  15   1   2     1250.36     1187.02     37.85 o 
  17   1   2      803.48      770.17     32.64 o 
  19   1   2      363.44      324.00     35.49 o 
 -22   2   2        6.64       25.95     28.00 o 
 -20   2   2        2.33       -5.59     24.38 o 
 -18   2   2       33.06       44.84     26.11 o 
 -16   2   2      665.70      623.43     37.37 o 
 -14   2   2     5233.33     5457.68    186.02 o 
 -12   2   2     2499.51     2556.90     65.36 o 
 -10   2   2     1409.05     1351.57     44.45 o 
  -8   2   2     2190.16     2285.98     59.27 o 
  -6   2   2     2055.95     2147.83     28.16 o 
  -4   2   2      234.39      205.52      6.07 o 
  -2   2   2     9273.63     9303.81     29.81 o 
   0   2   2    10678.60    11940.19     93.83 o 
   2   2   2      296.10      408.81      9.10 o 
   4   2   2     2752.78     2496.94     41.62 o 
   6   2   2     5847.64     6481.80     50.48 o 
   8   2   2       41.25       17.76     15.42 o 
  10   2   2      209.16      194.99     16.32 o 
  12   2   2      120.67      136.11     17.40 o 
  14   2   2       39.84       46.29     17.48 o 
  16   2   2       11.78       -4.88     19.73 o 
  18   2   2       74.97       76.21     20.48 o 
 -21   3   2       74.61       55.53     34.22 o 
 -19   3   2       86.65       68.71     31.37 o 
 -17   3   2      322.24      288.00     32.31 o 
 -15   3   2     1152.75     1202.82     46.24 o 
 -13   3   2      573.19      526.43     32.98 o 
 -11   3   2     4538.69     4401.41    103.62 o 
  -9   3   2     5879.87     5549.30     74.19 o 
  -7   3   2      813.67      594.98     19.57 o 
  -5   3   2       47.20       15.09      4.22 o 
  -3   3   2      925.40     1286.88     10.44 o 
  -1   3   2    18054.58    18915.41     95.95 o 
   1   3   2    11839.98    13169.37     63.78 o 
   3   3   2    14559.98    17670.49     65.53 o 
   5   3   2     4432.96     5305.77     39.17 o 
   7   3   2       56.25       85.95     13.41 o 
   9   3   2      215.04      199.86     22.22 o 
  11   3   2       79.40       89.25     15.84 o 
  13   3   2        5.80        1.10     16.27 o 
  15   3   2      170.87      153.81     22.05 o 
  17   3   2       67.36       53.69     20.48 o 
  19   3   2       16.54       17.98     33.38 o 
 -22   4   2       63.03       69.96     35.40 o 
 -20   4   2      481.08      444.30     43.44 o 
 -18   4   2      176.70      181.90     30.96 o 
 -16   4   2       86.55       94.87     26.49 o 
 -14   4   2     1617.79     1659.45     50.66 o 
 -12   4   2     2097.50     1890.12     50.51 o 
 -10   4   2     2649.59     2582.11     52.06 o 
  -8   4   2     6221.28     5977.23    120.19 o 
  -6   4   2     3326.56     2866.48     76.17 o 
  -4   4   2     1034.90      837.23     18.72 o 
  -2   4   2     1113.13      895.36     11.49 o 
   0   4   2    10934.23    11108.07     90.37 o 
   2   4   2      267.78      255.27     10.38 o 
   4   4   2      356.61      305.85     12.30 o 
   6   4   2      280.30      314.79     14.96 o 
   8   4   2      944.52      968.12     24.46 o 
  10   4   2     1167.32     1194.09     26.49 o 
  12   4   2     2036.36     1920.24     36.01 o 
  14   4   2     1606.27     1616.52     41.77 o 
  16   4   2      336.46      355.45     32.69 o 
  18   4   2      133.11      101.69     28.47 o 
 -21   5   2      551.33      529.22     54.88 o 
 -19   5   2      883.87      887.10     53.50 o 
 -17   5   2      632.52      651.92     43.78 o 
 -15   5   2     1393.24     1485.01     52.47 o 
 -13   5   2      266.16      270.52     27.99 o 
 -11   5   2    20122.96    20786.14    348.40 o 
  -9   5   2    10364.54    10519.73    123.81 o 
  -7   5   2    15588.54    16502.32    202.65 o 
  -5   5   2    13276.42    13979.33    193.66 o 
  -3   5   2     7029.19     7026.56     51.11 o 
  -1   5   2      982.57      911.08     15.05 o 
   1   5   2     3624.54     3365.68     41.47 o 
   3   5   2    45860.75    46804.52    161.71 o 
   5   5   2     1266.33     1032.69     22.20 o 
   7   5   2     4640.37     4689.17     67.54 o 
   9   5   2     2872.84     2627.67     49.64 o 
  11   5   2     3021.43     2992.22     41.84 o 
  13   5   2     3284.47     3223.88     54.27 o 
  15   5   2     2065.33     2152.61     58.68 o 
  17   5   2     1782.97     1742.62     59.04 o 
 -20   6   2       28.59       22.22     29.99 o 
 -18   6   2       36.72       46.31     27.15 o 
 -16   6   2      106.77       89.87     28.70 o 
 -14   6   2     1808.25     1811.16     56.88 o 
 -12   6   2     2131.28     2187.23     74.03 o 
 -10   6   2     2564.53     2402.44     68.04 o 
  -8   6   2     1378.21     1384.07     70.42 o 
  -6   6   2     2537.15     2397.17     82.62 o 
  -4   6   2      668.71      527.69     13.20 o 
  -2   6   2       50.56       40.81      5.78 o 
   0   6   2      626.24      707.97     19.04 o 
   2   6   2     3585.39     3719.47     40.86 o 
   4   6   2     9519.43     9560.95     94.79 o 
   6   6   2      856.03      774.67     14.98 o 
   8   6   2      848.77      809.25     24.36 o 
  10   6   2     1388.63     1192.15     28.66 o 
  12   6   2      526.40      501.23     27.55 o 
  14   6   2      142.02      105.81     28.04 o 
  16   6   2       19.84       31.65     32.41 o 
  18   6   2      997.37     1039.57     74.32 o 
 -19   7   2       69.19       67.71     31.65 o 
 -17   7   2      456.10      494.59     42.51 o 
 -15   7   2      172.55      180.60     29.89 o 
 -13   7   2      129.34      136.16     26.57 o 
 -11   7   2      566.57      590.08     58.25 o 
  -9   7   2      267.68      172.17     37.12 o 
  -7   7   2     1263.11     1076.12     43.09 o 
  -5   7   2      470.16      357.72     24.07 o 
  -3   7   2     1879.78     1823.71     38.00 o 
  -1   7   2     2646.44     3036.08     80.24 o 
   1   7   2      392.12      480.21     15.79 o 
   3   7   2     5435.72     5652.56     71.13 o 
   5   7   2      164.57      174.59     17.51 o 
   7   7   2       58.47       56.20     10.29 o 
   9   7   2      120.78      107.68     16.18 o 
  11   7   2      706.65      585.55     39.25 o 
  13   7   2      733.18      712.45     44.43 o 
  15   7   2      230.39      249.97     38.67 o 
  17   7   2      719.24      740.16    110.34 o 
 -18   8   2        3.38       36.15     37.42 o 
 -16   8   2      333.84      359.43     44.45 o 
 -14   8   2      308.83      335.37     40.98 o 
 -12   8   2     1208.38     1219.19     83.26 o 
 -10   8   2      717.28      761.86     69.49 o 
  -8   8   2      306.28      336.97     32.36 o 
  -6   8   2      724.06      710.95     38.07 o 
  -4   8   2     2299.35     2146.88     65.47 o 
  -2   8   2     5557.24     5586.99     71.84 o 
   0   8   2     2239.57     2011.02     23.47 o 
   2   8   2      866.44      912.39     24.12 o 
   4   8   2      802.64      816.09     19.73 o 
   6   8   2      194.16      222.43     31.95 o 
   8   8   2       52.17       82.05     17.18 o 
  10   8   2     1984.34     1890.09     61.03 o 
  12   8   2      439.05      504.31     40.22 o 
  14   8   2      409.47      422.12     51.34 o 
  16   8   2       85.14       71.28     46.33 o 
 -17   9   2      248.50      292.40     46.13 o 
 -15   9   2      114.59      111.91     36.57 o 
 -13   9   2      570.61      519.21     49.37 o 
 -11   9   2       60.46       57.27     49.36 o 
  -9   9   2       59.90       46.68     26.46 o 
  -7   9   2        3.57       22.21     23.22 o 
  -5   9   2     1853.86     2038.91     45.55 o 
  -3   9   2      574.69      558.74     26.81 o 
  -1   9   2       94.85       89.63     10.24 o 
   1   9   2      926.82      846.34     30.60 o 
   3   9   2      328.40      312.41     18.69 o 
   5   9   2     1113.54     1086.35     34.21 o 
   7   9   2       34.02       27.47     30.10 o 
   9   9   2       74.64       50.47     30.16 o 
  11   9   2      372.70      273.33     40.56 o 
  13   9   2        3.67        2.33     36.88 o 
  15   9   2        0.42       -2.41     37.94 o 
 -16  10   2      319.60      302.87     51.43 o 
 -14  10   2      781.30      843.10     62.31 o 
 -12  10   2     1069.99     1071.28     59.31 o 
 -10  10   2     1214.13     1356.48    150.36 o 
  -8  10   2       66.06       92.57     25.90 o 
  -6  10   2       60.75       84.10     25.32 o 
  -4  10   2      514.67      558.74     27.97 o 
  -2  10   2     2434.09     2761.77     55.57 o 
   0  10   2     3513.08     3609.14     34.32 o 
   2  10   2     4043.96     4090.90     71.25 o 
   4  10   2     1820.74     1820.88     51.01 o 
   6  10   2      983.03     1021.10     45.50 o 
   8  10   2     1106.38     1125.25     52.35 o 
  10  10   2      777.67      613.34     51.81 o 
  12  10   2      243.54      255.06     43.66 o 
  14  10   2       38.20       41.13     36.91 o 
 -15  11   2        1.90       -3.59     30.28 o 
 -13  11   2      156.77      147.26     37.92 o 
 -11  11   2       48.72       52.01     30.09 o 
  -9  11   2       45.02       33.23     27.31 o 
  -7  11   2      374.56      382.78     44.69 o 
  -5  11   2      130.55      126.96     18.78 o 
  -3  11   2      193.48      197.68     21.65 o 
  -1  11   2      125.67      148.12     17.39 o 
   1  11   2      120.29      125.34     26.28 o 
   3  11   2      389.09      305.05     24.12 o 
   5  11   2      392.62      335.40     56.28 o 
   7  11   2      627.61      534.26     69.86 o 
   9  11   2        2.92       33.13     51.74 o 
  11  11   2       22.02       13.56     36.79 o 
  13  11   2       44.84       49.46     36.59 o 
 -14  12   2      360.96      397.54     40.41 o 
 -12  12   2      293.50      312.46     44.37 o 
 -10  12   2      775.44      720.01     54.44 o 
  -8  12   2      265.98      330.87     37.77 o 
  -6  12   2     1300.26     1242.12     59.98 o 
  -4  12   2      816.29      754.92     48.65 o 
  -2  12   2      799.89      757.20     33.23 o 
   0  12   2     2074.02     1963.32     67.81 o 
   2  12   2      137.67      120.90     29.19 o 
   4  12   2      196.00      200.54     33.63 o 
   6  12   2       36.69       83.10     49.72 o 
   8  12   2      566.25      571.73     79.41 o 
  10  12   2      331.24      353.07     66.79 o 
  12  12   2      468.94      476.63     57.02 o 
 -13  13   2      271.34      271.45     72.10 o 
 -11  13   2      279.75      358.51     69.67 o 
  -9  13   2      258.78      258.95     62.10 o 
  -7  13   2     1579.85     1450.14     68.25 o 
  -5  13   2     1018.18     1074.55     58.79 o 
  -3  13   2     1087.49     1108.55     58.43 o 
  -1  13   2      385.46      498.68     58.11 o 
   1  13   2     1162.59     1196.54     59.19 o 
   3  13   2      705.64      751.92     51.79 o 
   5  13   2      587.12      655.79     52.58 o 
   7  13   2      459.50      538.09     76.51 o 
   9  13   2      230.01      360.42     77.39 o 
 -10  14   2        0.25      -18.54     58.75 o 
  -8  14   2        0.63       -6.24     60.46 o 
  -6  14   2        4.41       12.11     50.24 o 
  -4  14   2       14.52       30.05     58.64 o 
   2  14   2       27.75       42.04     57.88 o 
   4  14   2       35.41       24.72     53.33 o 
   6  14   2        0.64      -20.65     36.36 o 
   8  14   2       46.45       49.68     62.55 o 
  -7  15   2      182.62      119.67     65.38 o 
  -5  15   2       42.52       66.03     57.61 o 
   3  15   2      120.39      106.22     62.14 o 
   5  15   2       23.96       -9.71     52.77 o 
 -23   1   3      272.30      320.46     40.09 o 
 -21   1   3      298.56      326.07     32.05 o 
 -19   1   3     1134.03     1132.08     52.72 o 
 -17   1   3      255.26      283.17     43.09 o 
 -15   1   3      928.46      963.98     39.82 o 
 -13   1   3      881.16      897.52     34.19 o 
 -11   1   3     1250.54     1054.09     33.06 o 
  -9   1   3    14790.00    16149.64    101.42 o 
  -7   1   3    39078.34    39699.65    170.05 o 
  -5   1   3    17365.30    17215.63    114.29 o 
  -3   1   3     8801.32     8253.46     46.31 o 
  -1   1   3      710.06      951.39      8.89 o 
   1   1   3     1202.41     1243.07     15.57 o 
   3   1   3       23.95       38.55      6.65 o 
   5   1   3    10394.01    12324.85     65.81 o 
   7   1   3     5912.71     6794.35     74.25 o 
   9   1   3      114.17       83.20     20.44 o 
  11   1   3     1345.99     1312.89     33.45 o 
  13   1   3     1575.40     1529.40     41.88 o 
  15   1   3      855.78      847.55     32.52 o 
  17   1   3      437.80      455.11     37.81 o 
  19   1   3      412.32      439.70     38.61 o 
 -22   2   3       61.13       68.16     27.58 o 
 -20   2   3      271.23      320.60     32.52 o 
 -18   2   3        3.13        4.51     25.38 o 
 -16   2   3      436.78      448.71     39.70 o 
 -14   2   3       18.10        8.01     24.41 o 
 -12   2   3      385.51      392.38     29.96 o 
 -10   2   3    15366.43    17923.53    144.51 o 
  -8   2   3      454.22      546.60     25.69 o 
  -6   2   3     3801.87     4659.33     52.64 o 
  -4   2   3     1161.12     1636.72     13.65 o 
  -2   2   3    11232.69    11425.28     46.48 o 
   0   2   3      173.76      118.34      4.74 o 
   2   2   3       27.76      118.49      7.03 o 
   4   2   3     1890.97     1769.59     24.31 o 
   6   2   3     1549.23     2276.80     34.88 o 
   8   2   3     3036.65     3035.54     48.90 o 
  10   2   3      508.64      481.98     31.31 o 
  12   2   3     1348.37     1302.40     35.23 o 
  14   2   3      523.50      519.98     28.42 o 
  16   2   3      109.40      119.08     21.38 o 
  18   2   3       49.28       25.31     23.53 o 
 -21   3   3      331.15      326.88     39.60 o 
 -19   3   3      705.63      713.88     45.86 o 
 -17   3   3      783.15      852.11     58.56 o 
 -15   3   3     1300.43     1221.94     44.90 o 
 -13   3   3     5279.32     5376.64     79.65 o 
 -11   3   3       13.41       25.93     11.15 o 
  -9   3   3     2335.59     2709.29     60.09 o 
  -7   3   3       31.15       45.57      7.99 o 
  -5   3   3      408.36      371.60      8.68 o 
  -3   3   3     8594.61     8233.24     32.85 o 
  -1   3   3     8221.69     8188.52     52.62 o 
   1   3   3    16386.54    16707.49    100.63 o 
   3   3   3    22041.97    21830.32    138.91 o 
   5   3   3    10006.60    10978.23     96.81 o 
   7   3   3     6735.82     6780.55     59.70 o 
   9   3   3      219.63      228.92     20.03 o 
  11   3   3      133.66      153.68     17.42 o 
  13   3   3       90.15       72.14     16.91 o 
  15   3   3      360.58      381.70     26.60 o 
  17   3   3      365.57      400.25     34.17 o 
 -22   4   3      792.24      647.77     50.61 o 
 -20   4   3     1375.47     1387.11     73.04 o 
 -18   4   3     1804.22     1725.99     77.53 o 
 -16   4   3     2383.66     2308.12     61.99 o 
 -14   4   3      306.10      290.76     28.26 o 
 -12   4   3    18748.11    19086.48    145.47 o 
 -10   4   3    10438.60    10516.79     95.55 o 
  -8   4   3     3161.08     2571.60     40.55 o 
  -6   4   3       18.59       72.27     20.01 o 
  -4   4   3       17.12       29.70      4.91 o 
  -2   4   3     5699.62     5750.13     36.94 o 
   0   4   3    12540.82    12864.92     67.32 o 
   2   4   3    39409.82    40289.17    146.72 o 
   4   4   3    14740.34    14394.94    120.49 o 
   6   4   3     8037.62     7950.63     61.69 o 
   8   4   3     3368.47     3243.32     44.63 o 
  10   4   3      536.36      652.94     25.47 o 
  12   4   3     1942.13     1858.59     37.36 o 
  14   4   3      665.95      639.34     27.43 o 
  16   4   3      658.28      611.45     45.78 o 
  18   4   3      544.07      595.05     51.11 o 
 -21   5   3       64.22       64.26     31.59 o 
 -19   5   3      242.90      221.82     33.72 o 
 -17   5   3      560.89      455.24     36.84 o 
 -15   5   3     2335.66     2358.66     62.84 o 
 -13   5   3      611.87      642.28     34.67 o 
 -11   5   3     1414.18     1565.62     83.08 o 
  -9   5   3      443.49      406.26     31.44 o 
  -7   5   3      878.98      868.12     50.18 o 
  -5   5   3      322.78      300.93      8.64 o 
  -3   5   3      635.45      618.97     11.80 o 
  -1   5   3      767.16      743.31     17.61 o 
   1   5   3     3188.90     3531.30     51.36 o 
   3   5   3     9729.29    10783.53     71.57 o 
   5   5   3     3769.27     4346.15     80.58 o 
   7   5   3     1030.54     1089.20     30.97 o 
   9   5   3       41.69       56.78     14.41 o 
  11   5   3      435.60      383.97     25.88 o 
  13   5   3      115.67       89.75     21.90 o 
  15   5   3        5.02        1.69     28.64 o 
  17   5   3      204.29      194.66     37.97 o 
 -20   6   3      160.98      181.39     41.42 o 
 -18   6   3      147.61      173.21     31.52 o 
 -16   6   3       74.71       64.59     27.85 o 
 -14   6   3      869.85      811.48     40.73 o 
 -12   6   3     1486.96     1574.84     48.71 o 
 -10   6   3     1942.70     2014.59     89.12 o 
  -8   6   3     1613.15     1751.68     75.42 o 
  -6   6   3      540.13      519.04     28.10 o 
  -4   6   3       11.89       16.79      5.45 o 
  -2   6   3     2576.43     2644.94     33.61 o 
   0   6   3       45.52       22.20      5.06 o 
   2   6   3     9818.63    10020.91    133.11 o 
   4   6   3      511.95      526.98     25.14 o 
   6   6   3       89.89       77.41     13.45 o 
   8   6   3       31.50       27.85     12.79 o 
  10   6   3       87.52      103.45     18.94 o 
  12   6   3     1542.17     1394.51     55.45 o 
  14   6   3      234.95      242.59     36.45 o 
  16   6   3      365.64      360.02     41.11 o 
 -21   7   3       64.64       35.49     35.13 o 
 -19   7   3        7.43       15.27     29.64 o 
 -17   7   3      198.11      173.89     37.82 o 
 -15   7   3        1.85       -0.10     24.87 o 
 -13   7   3      659.26      606.98     37.10 o 
 -11   7   3     1001.38     1058.88     74.67 o 
  -9   7   3      425.27      573.18    101.45 o 
  -7   7   3       49.66       72.36     21.73 o 
  -5   7   3     1744.60     1952.82     49.96 o 
  -3   7   3     3759.90     4182.39     88.12 o 
  -1   7   3      192.97      231.35     13.90 o 
   1   7   3     1647.16     1800.19     25.36 o 
   3   7   3      201.80      162.12     18.77 o 
   5   7   3     2676.48     2681.39     51.62 o 
   7   7   3       15.31       13.10     14.43 o 
   9   7   3      141.14      103.64     18.47 o 
  11   7   3      115.84       67.47     25.84 o 
  13   7   3       27.97       25.02     28.00 o 
  15   7   3       37.83       26.53     30.49 o 
 -20   8   3       72.56       92.91     44.64 o 
 -18   8   3      356.83      383.37     47.08 o 
 -16   8   3      483.85      465.05     49.14 o 
 -14   8   3     1250.74     1230.38     63.42 o 
 -12   8   3      639.11      610.59     67.48 o 
 -10   8   3     5323.82     5718.37    107.15 o 
  -8   8   3     4950.39     5346.73    157.15 o 
  -6   8   3      926.96     1025.64     34.40 o 
  -4   8   3     1475.16     1532.40     65.66 o 
  -2   8   3     1822.35     1843.31     29.32 o 
   0   8   3     1902.57     1879.24     26.57 o 
   2   8   3     4167.75     3985.00     72.00 o 
   4   8   3     8513.74     8416.71     98.52 o 
   6   8   3      227.97      210.44     32.17 o 
   8   8   3      226.50      280.49     22.27 o 
  10   8   3     1236.44     1134.31     51.26 o 
  12   8   3      773.58      757.63     49.04 o 
  14   8   3      871.32      912.51     55.69 o 
  16   8   3      595.39      649.43     90.09 o 
 -19   9   3      478.75      453.68     57.03 o 
 -17   9   3      979.51     1035.70     66.45 o 
 -15   9   3     1272.38     1399.72    154.79 o 
 -13   9   3     3001.29     2975.15    130.14 o 
 -11   9   3     2190.23     2396.62     76.60 o 
  -9   9   3     5537.48     5410.78    106.23 o 
  -7   9   3     1819.19     1722.11     60.89 o 
  -5   9   3     8686.72     8382.46     93.15 o 
  -3   9   3     4187.96     4344.38     68.03 o 
  -1   9   3     3010.42     3151.75     33.05 o 
   1   9   3     2897.68     3080.61     61.91 o 
   3   9   3      257.99      288.46     17.04 o 
   5   9   3     7735.12     7643.00    131.27 o 
   7   9   3     1065.86     1225.34     62.53 o 
   9   9   3     2962.06     2868.98     83.47 o 
  11   9   3      946.21      953.36     51.12 o 
  13   9   3     1026.14      987.96     55.87 o 
  15   9   3      761.99      779.10     98.84 o 
 -18  10   3      181.44      200.27     48.04 o 
 -16  10   3        8.72       13.36     37.45 o 
 -14  10   3      176.16      162.46     30.97 o 
 -12  10   3      340.73      358.74     40.59 o 
 -10  10   3      419.46      402.79     42.32 o 
  -8  10   3      141.27      145.15     29.11 o 
  -6  10   3     1208.18     1192.38     47.47 o 
  -4  10   3      462.39      404.42     26.69 o 
  -2  10   3      701.98      596.02     18.48 o 
   0  10   3      639.94      632.98     26.64 o 
   2  10   3      503.57      580.60     26.65 o 
   4  10   3        7.70       31.18     17.88 o 
   6  10   3      751.30      808.29     52.35 o 
   8  10   3      688.93      708.99     55.98 o 
  10  10   3      272.00      244.99     34.69 o 
  12  10   3      184.24      184.37     54.39 o 
  14  10   3      291.30      269.22     50.53 o 
 -17  11   3       33.78       56.28     29.68 o 
 -15  11   3      275.76      334.59     37.85 o 
 -13  11   3      235.10      268.27     42.63 o 
 -11  11   3      615.95      606.88     49.42 o 
  -9  11   3       50.62       68.64     29.40 o 
  -7  11   3        4.21        0.61     26.84 o 
  -5  11   3      138.16      128.04     20.78 o 
  -3  11   3       10.90       15.75     15.53 o 
  -1  11   3      347.36      349.49     23.05 o 
   1  11   3      413.31      424.41     38.45 o 
   3  11   3       63.53       87.17     21.84 o 
   5  11   3      117.82      133.94     51.48 o 
   7  11   3      103.08       81.57     49.12 o 
   9  11   3        3.18        8.25     44.98 o 
  11  11   3       33.35       47.36     32.30 o 
 -14  12   3       61.16       35.32     37.12 o 
 -12  12   3       38.15       26.53     35.21 o 
 -10  12   3      109.72      133.22     35.29 o 
  -8  12   3      102.42      119.26     31.96 o 
  -6  12   3        9.67       12.11     29.41 o 
  -4  12   3        6.94        7.28     16.93 o 
  -2  12   3      362.01      317.01     26.33 o 
   0  12   3      842.18      872.11     49.92 o 
   2  12   3        9.67       35.96     26.56 o 
   4  12   3      141.59      121.61     51.06 o 
   6  12   3        2.97        3.84     46.74 o 
   8  12   3        3.20       -1.05     51.84 o 
  10  12   3        9.01       20.55     36.80 o 
 -13  13   3      353.47      333.56     49.28 o 
 -11  13   3      273.92      252.56     41.46 o 
  -9  13   3      209.02      199.66     40.06 o 
  -7  13   3      366.72      346.66     42.80 o 
  -5  13   3      381.72      383.21     44.40 o 
  -3  13   3      234.62      177.79     45.26 o 
  -1  13   3      611.90      602.75     61.46 o 
   1  13   3     2017.01     2101.83     78.87 o 
   3  13   3      628.39      726.52     56.17 o 
   5  13   3      232.20      321.42     45.27 o 
   7  13   3      245.88      270.42     69.07 o 
   9  13   3      138.13      163.67     63.94 o 
 -10  14   3      476.72      455.31     87.00 o 
  -8  14   3      757.52      817.86     99.15 o 
  -6  14   3      857.26      872.88     98.48 o 
  -4  14   3      249.36      221.37     48.93 o 
  -2  14   3      631.68      602.37     69.29 o 
   2  14   3      916.13      857.74     90.75 o 
   4  14   3      432.91      379.93     45.46 o 
   6  14   3      237.31      207.24     65.16 o 
  -7  15   3       68.29       59.74     60.59 o 
   3  15   3       13.19       -6.15     55.26 o 
 -22   0   4     2893.51     3164.75    155.30 o 
 -20   0   4     1849.54     1832.47    107.83 o 
 -18   0   4     4276.66     4770.45    108.63 o 
 -16   0   4     2894.68     3031.98     79.78 o 
 -14   0   4     2637.67     2530.21     65.98 o 
 -12   0   4     3190.44     3079.62     64.51 o 
 -10   0   4     2105.52     1815.10     48.29 o 
  -8   0   4    51020.70    55337.13   1571.71 o 
  -6   0   4     3675.94     3685.78     61.60 o 
  -4   0   4     3412.69     3755.53     34.78 o 
  -2   0   4    25179.01    25018.01    117.52 o 
   0   0   4    19162.37    19282.05    100.56 o 
   2   0   4    12517.35    11630.28    110.57 o 
   4   0   4    18012.45    17589.75    220.11 o 
   6   0   4    19915.72    20657.51    204.07 o 
   8   0   4     5975.78     5454.50    133.25 o 
  10   0   4     5232.45     5128.35    143.11 o 
  12   0   4     2926.31     2950.71     63.08 o 
  14   0   4     2192.56     2151.84     60.91 o 
  16   0   4     1065.88     1175.56     73.07 o 
  18   0   4      450.54      471.94     59.48 o 
 -23   1   4      363.45      362.46     44.36 o 
 -21   1   4      784.30      762.07     48.45 o 
 -19   1   4      622.53      707.24     42.54 o 
 -17   1   4     1752.99     1766.90     54.90 o 
 -15   1   4     1042.20      983.06     55.92 o 
 -13   1   4      569.60      574.84     28.11 o 
 -11   1   4     4911.58     5156.05     63.12 o 
  -9   1   4     1340.67     1033.39     36.58 o 
  -7   1   4    13560.33    13367.00    128.40 o 
  -5   1   4     9012.22     8410.00     39.71 o 
  -3   1   4     9134.43     8670.98     26.23 o 
  -1   1   4      870.07      796.73      8.92 o 
   1   1   4     1528.70     1372.65     12.34 o 
   3   1   4      957.26      957.89     20.70 o 
   5   1   4      797.91      724.94     18.68 o 
   7   1   4     6770.63     7220.28     93.14 o 
   9   1   4     2012.83     2120.82     63.48 o 
  11   1   4     1107.55     1114.11     32.61 o 
  13   1   4     1290.21     1249.94     37.92 o 
  15   1   4      311.01      283.34     27.70 o 
  17   1   4      128.53      130.85     28.16 o 
 -22   2   4      119.87       85.97     27.97 o 
 -20   2   4       11.59       20.72     22.78 o 
 -18   2   4      415.15      382.77     33.20 o 
 -16   2   4      138.77      128.29     31.34 o 
 -14   2   4      373.14      353.48     31.85 o 
 -12   2   4      198.11      140.42     22.00 o 
 -10   2   4      286.06      181.44     28.58 o 
  -8   2   4     5305.92     5500.15     66.82 o 
  -6   2   4       20.65       53.54      5.16 o 
  -4   2   4       88.98       79.36      4.00 o 
  -2   2   4       32.76       20.38      3.02 o 
   0   2   4     1156.21     1176.61     13.01 o 
   2   2   4     3514.85     3327.62     28.36 o 
   4   2   4      756.80      683.65     19.79 o 
   6   2   4     2733.25     2780.79     35.74 o 
   8   2   4        6.01        3.40     18.03 o 
  10   2   4       96.19      131.67     23.30 o 
  12   2   4      138.35      132.01     19.30 o 
  14   2   4      360.30      339.59     25.04 o 
  16   2   4       76.02       86.21     26.78 o 
 -23   3   4       37.44       54.23     28.92 o 
 -21   3   4       82.50       70.49     30.24 o 
 -19   3   4      131.59      104.48     27.53 o 
 -17   3   4      843.65      908.67     43.78 o 
 -15   3   4       59.48       82.30     23.10 o 
 -13   3   4      134.94      142.58     20.36 o 
 -11   3   4      232.44      279.12     18.66 o 
  -9   3   4      169.14      106.23     11.56 o 
  -7   3   4      905.33      919.76     20.36 o 
  -5   3   4     2519.81     2310.00     22.33 o 
  -3   3   4     1039.47      999.69      9.61 o 
  -1   3   4     4199.68     4667.45     21.75 o 
   1   3   4      556.93      771.58     16.11 o 
   3   3   4      590.72      838.52     18.53 o 
   5   3   4      418.97      529.62     21.12 o 
   7   3   4     1835.03     2161.45     40.97 o 
   9   3   4       63.47      119.25     17.15 o 
  11   3   4       98.09       87.52     16.42 o 
  13   3   4      308.11      282.54     21.01 o 
  15   3   4        5.13        9.45     20.40 o 
  17   3   4       30.27       32.19     32.04 o 
 -22   4   4      153.78      181.15     33.70 o 
 -20   4   4      215.50      209.49     37.19 o 
 -18   4   4      219.20      201.51     30.41 o 
 -16   4   4        0.96        1.59     24.91 o 
 -14   4   4     1822.80     1958.61     52.97 o 
 -12   4   4     1454.76     1429.01     25.83 o 
 -10   4   4     3829.41     3770.09     35.37 o 
  -8   4   4     3609.82     3301.43     43.13 o 
  -6   4   4    14109.43    14617.41     71.76 o 
  -4   4   4     1762.54     1657.65     18.42 o 
  -2   4   4      117.30      112.49      7.77 o 
   0   4   4       79.76      122.13      7.97 o 
   2   4   4      328.00      373.79     13.18 o 
   4   4   4      489.58      527.82     23.66 o 
   6   4   4      907.71      960.34     25.97 o 
   8   4   4     2402.70     2397.29     44.04 o 
  10   4   4        5.20       11.96     17.76 o 
  12   4   4      571.30      571.09     29.10 o 
  14   4   4     1040.04      943.12     42.26 o 
  16   4   4      431.29      450.05     43.31 o 
 -21   5   4      853.05      846.37     54.30 o 
 -19   5   4      841.27      945.49     51.56 o 
 -17   5   4     1008.65     1031.84     48.58 o 
 -15   5   4      343.52      350.85     24.69 o 
 -13   5   4     2089.72     2183.35     36.67 o 
 -11   5   4     5668.51     5545.86    184.61 o 
  -9   5   4    12447.74    12792.66    226.99 o 
  -7   5   4    15796.64    16469.59    100.68 o 
  -5   5   4     6494.67     6440.43     81.20 o 
  -3   5   4     9827.52     9689.78     67.28 o 
  -1   5   4    12364.64    11215.73     64.38 o 
   1   5   4     5240.61     4866.71     59.49 o 
   3   5   4     4307.55     4114.32     76.10 o 
   5   5   4     4608.46     4663.88     57.28 o 
   7   5   4     2210.60     2221.18     46.81 o 
   9   5   4     2229.63     2515.11     55.00 o 
  11   5   4     2386.28     2266.25     52.84 o 
  13   5   4     2026.47     1868.33     54.26 o 
  15   5   4     1304.81     1307.10     61.26 o 
 -22   6   4      110.17      119.04     34.66 o 
 -20   6   4       31.93       53.22     28.49 o 
 -18   6   4      510.73      556.25     41.14 o 
 -16   6   4     1109.98     1153.07     49.05 o 
 -14   6   4      328.14      322.55     31.22 o 
 -12   6   4       12.74        9.30     21.08 o 
 -10   6   4     4971.16     5161.34     93.77 o 
  -8   6   4     2665.17     2607.63     63.70 o 
  -6   6   4       11.18        3.06      4.43 o 
  -4   6   4     6840.09     6782.55     64.23 o 
  -2   6   4      484.19      464.21     19.18 o 
   0   6   4     1086.83     1037.01     27.45 o 
   2   6   4      182.29      185.18     18.73 o 
   4   6   4      121.49      169.95     15.73 o 
   6   6   4      692.06      734.63     23.88 o 
   8   6   4        5.90        8.24     13.87 o 
  10   6   4     2420.29     2046.46     42.58 o 
  12   6   4       97.07       91.70     27.99 o 
  14   6   4      339.13      400.44     43.32 o 
  16   6   4      135.95      121.78     38.45 o 
 -21   7   4      412.16      368.57     41.21 o 
 -19   7   4       32.67       54.77     31.34 o 
 -17   7   4      109.15       97.93     26.09 o 
 -15   7   4       62.46       61.94     24.64 o 
 -13   7   4       74.59       60.58     24.35 o 
 -11   7   4     6579.89     6451.58    158.71 o 
  -9   7   4     1253.92     1063.26     47.35 o 
  -7   7   4     2271.43     1798.77     34.15 o 
  -5   7   4      436.11      555.32     11.66 o 
  -3   7   4      446.15      360.90     15.26 o 
  -1   7   4      229.32      197.07     14.31 o 
   1   7   4      918.71      965.33     18.01 o 
   3   7   4     5438.66     5869.38     78.50 o 
   5   7   4       15.49       26.07     18.95 o 
   7   7   4      211.50      246.28     17.96 o 
   9   7   4      113.95      118.18     20.28 o 
  11   7   4      463.74      473.76     43.30 o 
  13   7   4      295.69      260.20     36.14 o 
  15   7   4       59.22       25.43     31.85 o 
 -20   8   4       75.62       55.55     31.85 o 
 -18   8   4      282.47      287.53     40.17 o 
 -16   8   4      231.62      233.21     34.66 o 
 -14   8   4      988.21     1008.63     57.69 o 
 -12   8   4      213.46      219.71     34.80 o 
 -10   8   4     3841.94     4114.85     93.11 o 
  -8   8   4     1415.07     1542.43     56.77 o 
  -6   8   4     1719.85     1681.88     41.66 o 
  -4   8   4     2387.63     2303.38     35.49 o 
  -2   8   4      834.31      784.95     16.67 o 
   0   8   4      474.70      453.37     20.32 o 
   2   8   4      312.09      272.35     14.40 o 
   4   8   4     2360.98     2475.94    101.34 o 
   6   8   4      644.86      723.29     75.21 o 
   8   8   4      896.16      926.52     42.19 o 
  10   8   4      485.42      484.30     39.48 o 
  12   8   4      539.95      557.33     43.86 o 
  14   8   4       55.56       56.56     32.66 o 
 -19   9   4        2.92      -10.41     37.10 o 
 -17   9   4      144.21      174.36     46.74 o 
 -15   9   4      168.95      149.17     35.35 o 
 -13   9   4        3.03        2.33     33.56 o 
 -11   9   4     1264.45     1366.64     60.71 o 
  -9   9   4      203.54      215.08     34.21 o 
  -7   9   4      572.25      623.74     32.93 o 
  -5   9   4      425.74      454.28     19.60 o 
  -3   9   4      151.06      197.71     16.26 o 
  -1   9   4      565.15      494.35     21.62 o 
   1   9   4       98.80       91.88      7.89 o 
   3   9   4     7035.51     6973.21     66.57 o 
   5   9   4       49.10       65.22     20.73 o 
   7   9   4       53.87       70.15     33.86 o 
   9   9   4        6.20       12.26     28.12 o 
  11   9   4       39.13       39.61     29.91 o 
  13   9   4        6.45       -1.45     33.05 o 
 -18  10   4      287.90      279.57     51.81 o 
 -16  10   4      907.12      831.12     51.54 o 
 -14  10   4      734.60      736.02     54.79 o 
 -12  10   4      433.39      423.96     47.05 o 
 -10  10   4      134.04      120.05     30.88 o 
  -8  10   4      377.45      434.07     40.89 o 
  -6  10   4      409.62      481.29     30.05 o 
  -4  10   4      428.03      481.69     26.26 o 
  -2  10   4     1179.00     1236.73     31.08 o 
   0  10   4     1342.77     1385.55     33.77 o 
   2  10   4     2601.64     2801.97     52.94 o 
   4  10   4     3332.89     3151.69     64.41 o 
   6  10   4     2981.97     2739.92     89.01 o 
   8  10   4      147.69      116.59     28.83 o 
  10  10   4       11.91       25.69     29.53 o 
  12  10   4        4.91        0.40     33.14 o 
 -17  11   4       29.25       29.59     33.46 o 
 -15  11   4      257.97      230.96     37.11 o 
 -13  11   4       51.08       91.83     36.72 o 
 -11  11   4      124.63      162.11     36.57 o 
  -9  11   4      189.90      168.86     34.88 o 
  -7  11   4        4.11        8.88     19.92 o 
  -5  11   4        4.58        8.20     15.63 o 
  -3  11   4       69.07       79.37     19.39 o 
  -1  11   4      632.51      683.92     30.10 o 
   1  11   4     1038.94      937.54     34.86 o 
   3  11   4       27.52       10.47     17.13 o 
   5  11   4       33.61       47.51     34.32 o 
   7  11   4      420.47      335.46     43.58 o 
   9  11   4        9.33       18.77     29.37 o 
  11  11   4       60.56       57.18     39.18 o 
 -14  12   4      161.30      196.24     47.78 o 
 -12  12   4      672.55      573.29     52.62 o 
 -10  12   4      524.50      550.78     52.49 o 
  -8  12   4     1637.36     1559.68     87.47 o 
  -6  12   4     1325.29     1424.74     44.43 o 
  -4  12   4     1555.45     1598.78     62.16 o 
  -2  12   4       50.38       37.99     26.71 o 
   0  12   4      520.35      531.12     46.71 o 
   2  12   4      681.55      639.61     50.26 o 
   4  12   4      148.99      139.61     35.61 o 
   6  12   4     1347.90     1186.87     94.26 o 
   8  12   4       82.80       60.26     52.29 o 
  10  12   4      251.82      280.34     79.56 o 
 -13  13   4      414.48      445.84     56.42 o 
 -11  13   4      678.95      653.82    131.89 o 
  -9  13   4      991.83     1089.51    108.81 o 
  -7  13   4      723.00      686.64     53.21 o 
  -5  13   4      580.40      555.08     40.43 o 
  -3  13   4       24.41       22.89     26.53 o 
  -1  13   4     2476.14     2654.40    116.02 o 
   1  13   4      742.38      801.43     56.54 o 
   3  13   4      728.40      679.26     57.04 o 
   5  13   4       92.29      164.31     42.21 o 
   7  13   4      430.00      435.78     53.92 o 
 -10  14   4       15.06       44.09     34.47 o 
  -8  14   4        0.08      -11.53     34.44 o 
  -6  14   4       11.73        8.91     32.80 o 
  -4  14   4       40.38       19.47     44.08 o 
  -2  14   4      835.10      717.16     74.39 o 
   0  14   4      146.40      153.61     57.60 o 
   2  14   4       13.12       62.16     33.57 o 
   4  14   4        5.52       -2.69     37.10 o 
  -7  15   4      134.43      167.74     55.80 o 
   1  15   4      253.79      250.94     70.14 o 
 -23   1   5      367.73      398.34     43.71 o 
 -21   1   5      632.51      763.94     46.50 o 
 -19   1   5      601.31      658.65     43.65 o 
 -17   1   5      840.37      918.23     41.56 o 
 -15   1   5      691.17      735.15     41.09 o 
 -13   1   5      520.52      576.19     27.17 o 
 -11   1   5      350.97      273.48     22.03 o 
  -9   1   5    12384.56    14255.99    147.99 o 
  -7   1   5    22694.25    24236.95    193.69 o 
  -5   1   5    16433.17    17190.02    109.02 o 
  -3   1   5     4511.21     4095.29     28.48 o 
  -1   1   5     1301.20     1082.66     12.79 o 
   1   1   5     1912.52     1857.89     21.27 o 
   3   1   5     1983.80     1952.28     30.29 o 
   5   1   5     1527.38     1691.38     25.10 o 
   7   1   5     1921.31     1980.75     33.33 o 
   9   1   5     1939.74     2108.04     66.97 o 
  11   1   5      182.35      255.28     29.40 o 
  13   1   5      374.98      388.51     29.00 o 
  15   1   5     1383.51     1220.99     52.05 o 
  17   1   5      199.83      191.45     29.23 o 
 -22   2   5        1.63        8.55     26.10 o 
 -20   2   5       41.91       53.69     22.65 o 
 -18   2   5       33.64       38.03     27.71 o 
 -16   2   5        2.88        3.69     24.41 o 
 -14   2   5      371.57      446.11     33.22 o 
 -12   2   5      830.66      849.53     29.44 o 
 -10   2   5      365.84      323.18     20.79 o 
  -8   2   5     2696.98     2905.46     34.66 o 
  -6   2   5    10622.98    11777.72     61.89 o 
  -4   2   5      159.56      176.47      5.53 o 
  -2   2   5     1531.29     1674.76     17.56 o 
   0   2   5     2349.80     2129.61     25.22 o 
   2   2   5        7.34        7.28      5.61 o 
   4   2   5        4.16       20.03     11.74 o 
   6   2   5      398.44      354.67     21.21 o 
   8   2   5      981.59      961.39     26.35 o 
  10   2   5      125.71      127.75     21.37 o 
  12   2   5     1351.88     1215.66     40.06 o 
  14   2   5       97.12       69.63     23.65 o 
  16   2   5       70.74       72.74     23.74 o 
 -23   3   5       66.33       37.99     29.19 o 
 -21   3   5     1027.78     1242.43     59.08 o 
 -19   3   5     1472.88     1364.22     54.56 o 
 -17   3   5     2115.84     2076.96     58.72 o 
 -15   3   5     1097.55     1065.40     41.04 o 
 -13   3   5     1012.64      933.29     27.97 o 
 -11   3   5      112.95      103.75     12.42 o 
  -9   3   5       75.45       60.74      7.40 o 
  -7   3   5     5661.65     6478.16     74.98 o 
  -5   3   5     1773.46     1796.78     16.41 o 
  -3   3   5      667.19      973.70     11.25 o 
  -1   3   5     9202.50     8642.99     45.51 o 
   1   3   5     8161.37     8100.47     47.06 o 
   3   3   5     7801.23     7563.73     65.95 o 
   5   3   5     6707.90     6873.83     67.57 o 
   7   3   5     2146.09     2196.00     44.00 o 
   9   3   5      140.01      138.59     18.11 o 
  11   3   5       51.88       23.39     19.44 o 
  13   3   5      658.48      604.77     32.91 o 
  15   3   5      422.57      402.99     35.35 o 
 -22   4   5      498.59      519.37     44.31 o 
 -20   4   5     2024.00     2069.28     69.92 o 
 -18   4   5     1017.16      987.22     46.89 o 
 -16   4   5     5868.31     5791.70    114.28 o 
 -14   4   5     5738.47     5892.93    102.42 o 
 -12   4   5     4775.85     4591.64     67.25 o 
 -10   4   5     5222.57     4738.99     76.95 o 
  -8   4   5      269.84      137.98     12.89 o 
  -6   4   5     6679.98     6042.38     67.46 o 
  -4   4   5       51.15      111.36      5.58 o 
  -2   4   5    17455.70    17909.39    149.93 o 
   0   4   5    12354.06    12522.82     65.16 o 
   2   4   5    13577.60    13020.38    109.38 o 
   4   4   5     5950.68     5677.74     54.95 o 
   6   4   5     1160.50     1119.03     31.96 o 
   8   4   5     3717.26     3923.43     55.26 o 
  10   4   5      351.66      412.36     26.00 o 
  12   4   5     1459.65     1287.20     46.04 o 
  14   4   5      788.17      819.90     41.91 o 
  16   4   5      613.01      611.03     48.89 o 
 -21   5   5        7.95        4.91     32.69 o 
 -19   5   5      275.79      289.97     36.84 o 
 -17   5   5      669.28      635.83     40.96 o 
 -15   5   5     1253.65     1189.38     32.07 o 
 -13   5   5      167.41      160.93     14.33 o 
 -11   5   5        3.32       -0.48      5.70 o 
  -9   5   5       21.59       31.81      7.32 o 
  -7   5   5     1626.99     1778.38     25.60 o 
  -5   5   5      981.02     1021.78     21.44 o 
  -3   5   5     5311.27     5729.38     40.93 o 
  -1   5   5     4921.85     5207.76     49.37 o 
   1   5   5     2616.46     3111.20     60.18 o 
   3   5   5      296.53      374.58     14.74 o 
   5   5   5       47.69       69.91     11.38 o 
   7   5   5       92.59       84.54     16.35 o 
   9   5   5      488.87      493.65     25.53 o 
  11   5   5      120.31      127.66     22.61 o 
  13   5   5       79.32      107.07     27.42 o 
  15   5   5       26.91       34.43     31.66 o 
 -22   6   5      404.16      398.25     44.37 o 
 -20   6   5       57.62       79.80     31.09 o 
 -18   6   5        5.03        8.14     28.02 o 
 -16   6   5      220.46      212.54     30.13 o 
 -14   6   5       14.83        7.76     21.12 o 
 -12   6   5     2375.95     2545.91     71.72 o 
 -10   6   5     1926.23     2014.15     50.39 o 
  -8   6   5     2210.39     2367.09     49.93 o 
  -6   6   5        9.66       11.44      7.29 o 
  -4   6   5      256.81      258.93     12.35 o 
  -2   6   5       82.68       85.15      8.03 o 
   0   6   5      374.02      432.03     21.06 o 
   2   6   5       73.00      116.43     20.81 o 
   4   6   5      982.17      967.24     26.80 o 
   6   6   5      299.78      308.90     19.28 o 
   8   6   5     1374.01     1360.41     35.32 o 
  10   6   5      789.14      801.69     37.33 o 
  12   6   5       11.54        4.70     27.08 o 
  14   6   5       70.41       56.57     33.81 o 
 -21   7   5        8.64       15.86     32.07 o 
 -19   7   5       70.80       80.66     31.29 o 
 -17   7   5       73.16       73.55     27.51 o 
 -15   7   5      333.08      278.18     31.17 o 
 -13   7   5      618.92      585.96     86.19 o 
 -11   7   5        4.16       14.42     25.88 o 
  -9   7   5       27.73       53.37     23.36 o 
  -7   7   5      148.73      171.94      8.51 o 
  -5   7   5      313.20      298.80     15.69 o 
  -3   7   5        6.92       17.26      7.38 o 
  -1   7   5        3.80        0.56     13.62 o 
   1   7   5       16.15       28.64      5.94 o 
   3   7   5      587.88      564.29     45.71 o 
   5   7   5      128.40      120.19     22.12 o 
   7   7   5      309.32      245.66     19.02 o 
   9   7   5       95.07      103.44     21.27 o 
  11   7   5       90.55       89.34     28.04 o 
  13   7   5       25.98       31.10     28.45 o 
 -20   8   5      245.78      266.61     38.14 o 
 -18   8   5      460.39      447.92     42.23 o 
 -16   8   5      294.19      223.56     32.10 o 
 -14   8   5        7.54       28.11     22.41 o 
 -12   8   5     1832.22     1908.48     70.40 o 
 -10   8   5     2665.58     2840.22    213.74 o 
  -8   8   5     2684.87     2967.66     61.34 o 
  -6   8   5     1878.97     2119.27     28.94 o 
  -4   8   5     3634.29     3984.87     42.87 o 
  -2   8   5     3426.97     3761.56     51.18 o 
   0   8   5     1098.45     1055.43     29.64 o 
   2   8   5     1894.23     1966.36     42.53 o 
   4   8   5     2371.62     2406.91     56.26 o 
   6   8   5     1143.33     1019.15     36.83 o 
   8   8   5      434.23      390.93     28.70 o 
  10   8   5      722.54      712.37     50.49 o 
  12   8   5      233.13      356.60     39.16 o 
 -19   9   5     1021.28     1215.71     76.00 o 
 -17   9   5     1526.77     1648.40     90.45 o 
 -15   9   5     1033.53     1070.12     53.81 o 
 -13   9   5      707.11      862.81     57.19 o 
 -11   9   5      612.10      631.83     48.28 o 
  -9   9   5     7665.79     8093.30    173.46 o 
  -7   9   5     6165.36     6132.78     88.29 o 
  -5   9   5     5243.49     5312.38     61.91 o 
  -3   9   5     4608.57     4755.55     56.41 o 
  -1   9   5      105.97      126.05     16.63 o 
   1   9   5     3968.73     4096.14     82.71 o 
   3   9   5     3291.26     3315.98     67.18 o 
   5   9   5     3287.50     3418.98     69.38 o 
   7   9   5     1234.59     1223.56     51.91 o 
   9   9   5      350.47      425.64     38.16 o 
  11   9   5      922.87      916.44     55.44 o 
  13   9   5      147.84      129.63     34.87 o 
 -18  10   5       83.08       61.32     34.40 o 
 -16  10   5       22.58       15.55     28.90 o 
 -14  10   5     1209.05     1166.34     68.46 o 
 -12  10   5      928.78      958.82     59.14 o 
 -10  10   5      217.81      190.32     36.62 o 
  -8  10   5      824.42      858.96     39.35 o 
  -6  10   5      105.59      100.21     18.63 o 
  -4  10   5      563.41      486.13     27.97 o 
  -2  10   5       79.42       76.97     15.00 o 
   0  10   5     5222.98     5258.63     65.15 o 
   2  10   5       28.09       53.68     18.22 o 
   4  10   5      155.44       95.96     23.79 o 
   6  10   5      459.45      461.97     48.82 o 
   8  10   5      182.34      207.94     32.88 o 
  10  10   5      262.87      269.09     36.79 o 
 -17  11   5       66.26       54.18     34.90 o 
 -15  11   5      102.61       96.37     41.33 o 
 -13  11   5      311.79      296.78     43.93 o 
 -11  11   5      205.26      153.63     37.47 o 
  -9  11   5     1605.30     1538.30     69.03 o 
  -7  11   5      479.23      459.69     28.32 o 
  -5  11   5      410.63      407.71     27.41 o 
  -3  11   5        8.65       17.74     19.33 o 
  -1  11   5      548.93      484.76     25.41 o 
   1  11   5     1204.03     1070.61     38.24 o 
   3  11   5        4.69        8.04     18.46 o 
   5  11   5     1518.98     1470.96     58.50 o 
   7  11   5        3.04       13.98     26.52 o 
   9  11   5       36.16       -2.31     31.52 o 
 -16  12   5       76.34       64.14     35.44 o 
 -14  12   5      199.05      229.32     45.56 o 
 -12  12   5      197.65      121.80     38.45 o 
 -10  12   5       65.45       45.41     31.26 o 
  -8  12   5        2.62       -4.67     20.84 o 
  -6  12   5        9.82       14.06     20.12 o 
  -4  12   5       57.54       40.40     21.37 o 
  -2  12   5      363.15      384.58     39.96 o 
   0  12   5      793.86      733.33     39.67 o 
   2  12   5       57.21       51.57     26.17 o 
   4  12   5      714.44      563.67     42.05 o 
   6  12   5       53.51       42.85     29.15 o 
   8  12   5        1.75        0.12     29.64 o 
 -13  13   5      328.57      319.88     50.58 o 
 -11  13   5      448.90      450.70     52.36 o 
  -9  13   5      377.20      326.88     39.30 o 
  -7  13   5      803.80      721.76     45.66 o 
  -5  13   5      344.71      268.90     30.33 o 
  -3  13   5       25.99       33.41     39.18 o 
  -1  13   5      332.34      245.12     42.19 o 
   1  13   5      360.91      333.00     44.67 o 
   3  13   5      385.06      447.57     49.90 o 
   5  13   5      767.56      745.65     86.12 o 
   7  13   5      859.35      788.07     69.30 o 
 -10  14   5     1075.08     1125.40     58.72 o 
  -8  14   5      432.93      485.85     43.48 o 
  -6  14   5      599.37      529.98     80.51 o 
  -4  14   5      237.98      324.64     59.67 o 
   0  14   5      323.90      331.47     44.27 o 
   2  14   5      510.98      457.39     52.13 o 
   4  14   5      307.25      288.82     47.48 o 
  -5  15   5      116.37      140.38     53.15 o 
 -24   0   6      327.15      287.04     75.58 o 
 -22   0   6     1496.21     1543.57    107.66 o 
 -20   0   6     1487.09     1544.65     96.33 o 
 -18   0   6     2692.87     2619.74     77.92 o 
 -16   0   6     2948.58     3087.55     93.67 o 
 -14   0   6     6410.37     6211.13     93.04 o 
 -12   0   6    15288.20    15505.20    134.70 o 
 -10   0   6    10082.50    10164.39     76.80 o 
  -8   0   6     5725.25     5586.09     46.20 o 
  -6   0   6     6501.04     6087.27     50.09 o 
  -4   0   6     7075.23     7061.61     71.60 o 
  -2   0   6     5992.07     6768.31     53.45 o 
   0   0   6    14155.65    14921.83    310.70 o 
   2   0   6    13396.02    13625.81    176.66 o 
   4   0   6    13426.53    13392.77    262.11 o 
   6   0   6    11300.60    10806.62    142.43 o 
   8   0   6     5886.21     5611.11     67.49 o 
  10   0   6     3504.87     3640.87    130.91 o 
  12   0   6       92.03      107.00     33.67 o 
  14   0   6     2432.46     2488.35    154.74 o 
 -23   1   6       67.83       26.33     28.52 o 
 -21   1   6      509.35      552.75     41.18 o 
 -19   1   6      686.67      718.65     57.91 o 
 -17   1   6      754.68      807.58     37.54 o 
 -15   1   6     3459.46     3715.57     63.88 o 
 -13   1   6     3693.66     3685.82     56.43 o 
 -11   1   6     3950.55     3973.31     46.45 o 
  -9   1   6     4454.63     4099.78     53.30 o 
  -7   1   6     2904.72     2769.49     19.14 o 
  -5   1   6      501.86      379.90      9.41 o 
  -3   1   6        2.58       12.30      4.36 o 
  -1   1   6     2037.69     1971.78     19.81 o 
   1   1   6      778.61      668.23     16.59 o 
   3   1   6     4851.53     4770.02     45.50 o 
   5   1   6     3672.46     3769.00     37.47 o 
   7   1   6     2168.60     2251.53     33.25 o 
   9   1   6     1749.17     1836.36     53.99 o 
  11   1   6      992.22     1017.31     41.67 o 
  13   1   6      191.31      163.80     25.15 o 
  15   1   6       73.28       91.22     25.97 o 
 -24   2   6       34.43       78.40     26.83 o 
 -22   2   6      213.90      219.47     30.18 o 
 -20   2   6      330.73      366.26     42.94 o 
 -18   2   6      150.46      182.70     33.24 o 
 -16   2   6        4.54        2.73     23.02 o 
 -14   2   6       78.66       68.12     16.25 o 
 -12   2   6      138.03      167.28     16.74 o 
 -10   2   6      176.57      121.81     12.01 o 
  -8   2   6     1798.01     1718.61     18.83 o 
  -6   2   6     4025.68     3960.49     26.71 o 
  -4   2   6      667.35      634.15      9.67 o 
  -2   2   6       19.07       36.66      4.92 o 
   0   2   6     1605.51     1715.21     20.85 o 
   2   2   6     1561.81     1437.09     18.05 o 
   4   2   6      429.16      368.50     18.53 o 
   6   2   6        5.63        7.95     14.62 o 
   8   2   6       28.51       36.95     18.70 o 
  10   2   6       10.20       17.97     20.89 o 
  12   2   6       19.97       21.71     23.81 o 
  14   2   6      252.33      220.71     24.87 o 
 -23   3   6       44.34       60.42     28.04 o 
 -21   3   6      446.82      434.01     39.87 o 
 -19   3   6      105.44      112.72     20.73 o 
 -17   3   6      307.50      324.06     28.72 o 
 -15   3   6      610.58      638.03     26.87 o 
 -13   3   6      174.13      209.15     17.13 o 
 -11   3   6        9.30       14.13     10.44 o 
  -9   3   6      725.73      903.43     21.57 o 
  -7   3   6     2195.14     2415.96     33.29 o 
  -5   3   6       96.89       77.65      5.74 o 
  -3   3   6     2322.21     2280.49     24.97 o 
  -1   3   6     2394.42     2476.79     19.14 o 
   1   3   6     2226.12     2244.74     20.95 o 
   3   3   6      714.30      788.24     22.13 o 
   5   3   6      177.02      196.05     18.57 o 
   7   3   6        4.92        3.97     16.26 o 
   9   3   6        5.84       21.03     18.85 o 
  11   3   6      211.88      223.31     28.10 o 
  13   3   6       12.08       17.96     20.86 o 
  15   3   6       52.17       49.09     27.30 o 
 -22   4   6      201.79      270.54     38.02 o 
 -20   4   6     1105.82     1198.54     55.15 o 
 -18   4   6      140.40      135.85     27.13 o 
 -16   4   6      182.59      219.55     20.19 o 
 -14   4   6      110.81      117.60     16.11 o 
 -12   4   6      569.04      611.72     18.54 o 
 -10   4   6     2070.27     2085.33     35.24 o 
  -8   4   6     9692.86    10125.37     76.36 o 
  -6   4   6     9813.43     9793.40     47.77 o 
  -4   4   6      107.06       64.61      7.04 o 
  -2   4   6     1517.96     1426.66     17.73 o 
   0   4   6      305.84      332.44      9.71 o 
   2   4   6      579.29      624.48     19.39 o 
   4   4   6      616.73      634.55     21.10 o 
   6   4   6     1351.59     1511.21     38.47 o 
   8   4   6      476.24      465.22     25.32 o 
  10   4   6      240.16      230.92     22.99 o 
  12   4   6      338.28      298.24     30.19 o 
  14   4   6      144.13      170.14     28.32 o 
 -23   5   6      483.47      524.13     47.62 o 
 -21   5   6      975.17      903.79     51.73 o 
 -19   5   6      617.89      671.15     44.46 o 
 -17   5   6     1382.32     1365.88     51.31 o 
 -15   5   6     1304.48     1316.00     33.41 o 
 -13   5   6     1558.05     1695.83     47.83 o 
 -11   5   6     2701.34     2690.46     39.32 o 
  -9   5   6     1925.58     1857.83     39.17 o 
  -7   5   6     9814.81    10480.85     59.14 o 
  -5   5   6    15719.90    16634.88     93.61 o 
  -3   5   6     9430.83     9386.52     79.34 o 
  -1   5   6     6499.50     6333.01     57.79 o 
   1   5   6     3472.32     3111.50     39.92 o 
   3   5   6     2989.01     2825.22     36.30 o 
   5   5   6     2514.35     2342.93     36.92 o 
   7   5   6     2452.94     2460.45     67.70 o 
   9   5   6     1800.99     1784.36     43.78 o 
  11   5   6      805.18      747.46     38.52 o 
  13   5   6      849.32      931.39     55.98 o 
 -22   6   6      325.75      332.26     43.35 o 
 -20   6   6        3.05        0.96     27.67 o 
 -18   6   6      266.10      309.64     33.58 o 
 -16   6   6      144.50      152.03     28.62 o 
 -14   6   6      805.19      845.88     39.63 o 
 -12   6   6     1737.80     1850.94     52.30 o 
 -10   6   6      989.64     1030.90     23.62 o 
  -8   6   6     2095.16     2139.33     33.33 o 
  -6   6   6      151.44       98.98     11.21 o 
  -4   6   6     4107.86     3962.18     47.09 o 
  -2   6   6     2576.95     2405.75     40.99 o 
   0   6   6       19.86       23.49      5.47 o 
   2   6   6     3468.01     3242.57     76.64 o 
   4   6   6      139.77      133.06     17.91 o 
   6   6   6        4.69       13.97     15.58 o 
   8   6   6        1.67        3.15     17.58 o 
  10   6   6      402.44      354.68     30.09 o 
  12   6   6      284.35      298.69     39.50 o 
  14   6   6       67.37       49.35     31.20 o 
 -21   7   6       18.32       14.06     31.32 o 
 -19   7   6      192.40      186.65     34.77 o 
 -17   7   6       94.17      100.58     28.15 o 
 -15   7   6     1203.93     1233.50     53.22 o 
 -13   7   6       43.25       50.62     23.65 o 
 -11   7   6     1371.86     1346.60     56.12 o 
  -9   7   6     1241.98     1164.89     40.44 o 
  -7   7   6      325.52      240.47      8.37 o 
  -5   7   6     3365.39     3330.60     52.93 o 
  -3   7   6       19.83       22.56      7.60 o 
  -1   7   6      770.69      715.29     28.05 o 
   1   7   6     2153.58     2164.59     51.63 o 
   3   7   6     2361.65     2293.17     73.28 o 
   5   7   6     1180.16     1164.17     37.20 o 
   7   7   6      915.62      964.18     32.67 o 
   9   7   6     1201.59     1140.13     58.56 o 
  11   7   6        4.24        8.15     29.04 o 
  13   7   6        8.19       35.71     32.26 o 
 -20   8   6       82.28       98.26     33.58 o 
 -18   8   6      228.65      203.78     32.27 o 
 -16   8   6       90.86       74.67     25.50 o 
 -14   8   6      145.07      140.99     33.90 o 
 -12   8   6     1791.14     1800.22     68.30 o 
 -10   8   6     2040.86     2203.28     70.79 o 
  -8   8   6     2973.26     3291.16     57.56 o 
  -6   8   6      456.73      448.70     20.15 o 
  -4   8   6      596.22      616.80     33.07 o 
  -2   8   6       20.38       34.77     14.72 o 
   0   8   6       13.37       10.25     16.22 o 
   2   8   6     4481.27     4793.31     69.11 o 
   4   8   6      435.39      500.15     28.08 o 
   6   8   6      759.75      783.54     35.21 o 
   8   8   6      120.62      125.13     24.70 o 
  10   8   6      510.37      517.77     62.00 o 
  12   8   6       65.62       59.26     33.17 o 
 -19   9   6       97.03      106.30     34.10 o 
 -17   9   6      375.97      393.77     42.02 o 
 -15   9   6      144.28      166.75     31.11 o 
 -13   9   6      598.24      589.90     71.62 o 
 -11   9   6      559.26      650.19     71.91 o 
  -9   9   6        0.42       26.66     19.62 o 
  -7   9   6       29.56       51.26     12.48 o 
  -5   9   6       84.92       70.23     15.91 o 
  -3   9   6     1050.96      967.33     26.48 o 
  -1   9   6        6.87       26.04     16.22 o 
   1   9   6      152.72      155.78     21.48 o 
   3   9   6      593.58      598.24     31.74 o 
   5   9   6      210.58      239.32     32.59 o 
   7   9   6        0.59        1.37     25.62 o 
   9   9   6       96.72       94.92     28.29 o 
  11   9   6        0.67       -3.86     30.97 o 
 -18  10   6     1274.77     1293.67     61.27 o 
 -16  10   6       67.46       74.18     30.86 o 
 -14  10   6      302.71      264.71     43.58 o 
 -12  10   6        6.08       -2.03     30.11 o 
 -10  10   6     1083.08     1144.40     62.95 o 
  -8  10   6      715.50      793.58     34.88 o 
  -6  10   6      953.68     1097.14     39.22 o 
  -4  10   6      635.76      702.37     39.29 o 
  -2  10   6       10.35       23.93     15.71 o 
   0  10   6     2062.74     2083.88     49.86 o 
   2  10   6     1361.95     1377.96     45.77 o 
   4  10   6     1722.73     1702.62     48.96 o 
   6  10   6      300.59      287.67     33.09 o 
   8  10   6      237.51      172.95     32.59 o 
  10  10   6       47.23       50.48     30.54 o 
 -17  11   6       21.24       16.73     29.20 o 
 -15  11   6      572.23      657.86     56.81 o 
 -13  11   6      639.57      653.60     58.75 o 
 -11  11   6      203.60      191.78     40.17 o 
  -9  11   6      135.20      166.68     24.42 o 
  -7  11   6       15.36        8.94     19.24 o 
  -5  11   6       64.77       65.47     21.39 o 
  -3  11   6        6.42       19.23     17.45 o 
  -1  11   6     1109.76     1077.00     35.24 o 
   1  11   6       61.09       62.60     20.15 o 
   3  11   6        0.68       -5.39     26.63 o 
   5  11   6        1.02       -3.32     28.66 o 
   7  11   6       28.20       22.54     32.22 o 
   9  11   6        1.15       -9.68     32.16 o 
 -16  12   6        2.93        0.87     34.39 o 
 -14  12   6      230.35      272.36     45.84 o 
 -12  12   6       44.11       83.56     40.72 o 
 -10  12   6      401.68      444.19     39.42 o 
  -8  12   6     2786.22     2912.52     70.64 o 
  -6  12   6      844.27      823.53     44.15 o 
  -4  12   6      426.33      434.51     33.97 o 
  -2  12   6      108.00      177.23     24.56 o 
   0  12   6      197.40      185.59     27.41 o 
   2  12   6       75.09       80.97     26.97 o 
   4  12   6      521.13      431.23     41.53 o 
   6  12   6     1040.18     1009.53     51.80 o 
 -13  13   6      520.43      545.25     57.75 o 
 -11  13   6      481.51      427.44     42.66 o 
  -9  13   6       18.35       34.00     28.12 o 
  -7  13   6     1164.84     1124.47     45.51 o 
  -5  13   6      651.90      670.70     52.14 o 
  -3  13   6      859.57      848.98     57.72 o 
  -1  13   6      263.95      301.09     42.37 o 
   1  13   6      458.54      375.60     47.38 o 
   3  13   6      109.30       87.12     37.49 o 
   5  13   6      382.37      477.86     44.12 o 
 -10  14   6      372.60      371.40     44.80 o 
  -8  14   6      241.11      229.03     37.64 o 
  -6  14   6        1.96        2.98     52.24 o 
  -4  14   6        2.98        9.32     51.64 o 
  -2  14   6        0.16       14.65     44.78 o 
   0  14   6      110.89       71.08     35.95 o 
   2  14   6       28.56       56.74     36.24 o 
 -23   1   7      132.99      144.30     38.17 o 
 -21   1   7      328.70      355.28     37.97 o 
 -19   1   7     2268.60     2315.28     61.95 o 
 -17   1   7      221.89      274.52     22.05 o 
 -15   1   7      218.15      286.38     19.60 o 
 -13   1   7     1053.10     1166.19     26.13 o 
 -11   1   7     2373.43     2496.39     31.85 o 
  -9   1   7     4883.98     4867.97     34.18 o 
  -7   1   7     6563.22     6702.57     35.40 o 
  -5   1   7    13870.56    14286.12     92.31 o 
  -3   1   7       69.27      137.09      5.88 o 
  -1   1   7      852.24      644.41     15.52 o 
   1   1   7     3113.96     2979.02     32.36 o 
   3   1   7     4033.66     3952.79     42.98 o 
   5   1   7     2616.69     2591.08     41.12 o 
   7   1   7      993.84     1032.03     30.61 o 
   9   1   7      289.80      320.11     28.28 o 
  11   1   7       39.15       53.22     25.99 o 
  13   1   7      328.90      291.67     27.63 o 
 -24   2   7      100.60       57.67     26.19 o 
 -22   2   7       59.43       41.22     23.86 o 
 -20   2   7      160.08      129.66     20.90 o 
 -18   2   7      295.70      267.36     22.98 o 
 -16   2   7      116.00       75.78     18.30 o 
 -14   2   7        9.10        0.32     14.88 o 
 -12   2   7     1364.21     1318.83     29.75 o 
 -10   2   7     2577.32     2660.74     40.00 o 
  -8   2   7      292.24      332.09      8.50 o 
  -6   2   7      738.43      774.23     13.40 o 
  -4   2   7      307.94      277.74      9.58 o 
  -2   2   7     3277.60     3404.37     23.99 o 
   0   2   7      135.34      143.42      7.00 o 
   2   2   7      778.70      863.26     20.49 o 
   4   2   7      708.92      720.12     21.49 o 
   6   2   7      419.29      343.99     22.35 o 
   8   2   7      264.17      209.98     23.91 o 
  10   2   7       85.98       39.03     25.22 o 
  12   2   7       40.02       27.46     26.47 o 
  14   2   7       17.15       38.67     23.46 o 
 -23   3   7      104.08       70.27     26.10 o 
 -21   3   7      984.09      987.02     44.30 o 
 -19   3   7     1519.44     1445.81     53.43 o 
 -17   3   7      890.83      860.93     32.73 o 
 -15   3   7      890.61      860.35     29.59 o 
 -13   3   7      390.67      356.35     19.73 o 
 -11   3   7      617.38      601.77     18.34 o 
  -9   3   7     1042.03     1068.21     20.51 o 
  -7   3   7      771.96      822.20     14.51 o 
  -5   3   7     2976.89     3008.16     23.26 o 
  -3   3   7     2866.05     2937.89     31.71 o 
  -1   3   7      107.17       87.87      6.93 o 
   1   3   7     7569.72     7417.59     63.41 o 
   3   3   7      224.10      216.42     14.79 o 
   5   3   7     1742.35     1650.06     32.81 o 
   7   3   7      867.09      867.78     34.27 o 
   9   3   7      665.73      676.76     34.77 o 
  11   3   7      525.23      545.98     35.81 o 
  13   3   7       89.86       85.73     24.91 o 
 -22   4   7      487.89      444.96     42.79 o 
 -20   4   7     1614.69     1820.11     63.76 o 
 -18   4   7     1357.17     1423.78     51.60 o 
 -16   4   7     1913.41     1956.05     43.17 o 
 -14   4   7     4568.41     4572.79     49.58 o 
 -12   4   7     2836.37     2782.84     36.66 o 
 -10   4   7     6030.37     5908.52     54.98 o 
  -8   4   7     2967.07     2794.45     28.56 o 
  -6   4   7     6076.74     5927.82     76.59 o 
  -4   4   7     7425.73     7404.30     74.68 o 
  -2   4   7     6064.57     6015.98     65.94 o 
   0   4   7     4081.09     4169.11     36.88 o 
   2   4   7       46.93       68.29     10.57 o 
   4   4   7     7512.22     7351.39     73.30 o 
   6   4   7     1349.61     1418.26     38.59 o 
   8   4   7     1365.57     1339.60     42.28 o 
  10   4   7     1117.47     1076.10     38.95 o 
  12   4   7      778.83      825.95     42.72 o 
 -23   5   7      311.25      314.97     40.15 o 
 -21   5   7        7.17       21.06     29.65 o 
 -19   5   7      365.45      373.98     36.17 o 
 -17   5   7      274.63      285.33     31.43 o 
 -15   5   7      130.02      120.12     23.89 o 
 -13   5   7        6.12        3.12     16.57 o 
 -11   5   7      781.31      740.75     23.06 o 
  -9   5   7       42.34       40.14     13.53 o 
  -7   5   7      152.82      125.85     10.29 o 
  -5   5   7     1421.01     1421.94     34.77 o 
  -3   5   7     1124.27     1174.31     24.89 o 
  -1   5   7      226.19      225.51     11.22 o 
   1   5   7       63.07       75.31     10.33 o 
   3   5   7     3417.03     3523.42     43.80 o 
   5   5   7       74.51       68.94     18.30 o 
   7   5   7        0.16        0.13     18.89 o 
   9   5   7        6.30       26.27     18.33 o 
  11   5   7       58.87       90.10     28.80 o 
  13   5   7      304.40      293.21     38.90 o 
 -22   6   7       25.50       50.66     29.06 o 
 -20   6   7      126.49      146.14     31.61 o 
 -18   6   7      202.13      235.20     32.56 o 
 -16   6   7     1179.27     1193.95     49.52 o 
 -14   6   7      594.05      582.51     31.33 o 
 -12   6   7      150.63      183.48     23.44 o 
 -10   6   7     1203.81     1174.08     27.24 o 
  -8   6   7       49.02       55.09      7.44 o 
  -6   6   7     2097.94     2276.68     37.93 o 
  -4   6   7      301.87      326.07     15.91 o 
  -2   6   7      227.28      240.96     15.56 o 
   0   6   7      522.40      435.08     24.90 o 
   2   6   7        6.03       19.76     13.63 o 
   4   6   7     3031.49     2926.70     77.14 o 
   6   6   7     1328.56     1301.00     36.54 o 
   8   6   7      659.14      628.21     30.22 o 
  10   6   7      118.82       89.11     27.08 o 
  12   6   7        3.40       -5.60     31.30 o 
 -21   7   7       33.23       25.33     27.89 o 
 -19   7   7       29.89       18.54     28.04 o 
 -17   7   7      285.88      276.19     37.53 o 
 -15   7   7      153.63      173.87     25.24 o 
 -13   7   7      223.57      207.09     28.47 o 
 -11   7   7      464.89      452.52     32.01 o 
  -9   7   7      204.31      131.09     19.67 o 
  -7   7   7      607.35      648.81     28.79 o 
  -5   7   7      104.64       87.98     20.49 o 
  -3   7   7       16.94        6.55     13.34 o 
  -1   7   7     2269.92     2163.11     59.43 o 
   1   7   7     1370.46     1321.31     54.83 o 
   3   7   7     1247.69     1107.01     36.19 o 
   5   7   7      558.27      475.32     25.49 o 
   7   7   7        1.68        0.19     18.07 o 
   9   7   7       65.28       36.55     22.95 o 
  11   7   7       10.74       -7.73     30.40 o 
 -20   8   7      394.49      375.64     42.55 o 
 -18   8   7      733.63      738.15     42.03 o 
 -16   8   7     2161.74     2092.23     62.48 o 
 -14   8   7       96.35      109.78     30.32 o 
 -12   8   7       30.87       37.74     27.45 o 
 -10   8   7      412.76      338.06     25.92 o 
  -8   8   7     1326.76     1339.57     34.27 o 
  -6   8   7     4792.17     5010.93     71.14 o 
  -4   8   7     6668.50     7038.05    121.70 o 
  -2   8   7     2658.54     2675.37     45.97 o 
   0   8   7        3.82        8.21     19.58 o 
   2   8   7     1355.54     1323.39     41.74 o 
   4   8   7      459.71      409.11     25.40 o 
   6   8   7      696.08      675.73     35.14 o 
   8   8   7      713.61      701.95     38.36 o 
  10   8   7      471.11      458.81     42.88 o 
 -19   9   7      869.87      934.30     92.99 o 
 -17   9   7     1357.62     1548.41     63.32 o 
 -15   9   7       15.98       53.82     34.77 o 
 -13   9   7     1903.35     2153.62     80.79 o 
 -11   9   7     1799.04     1881.06     59.25 o 
  -9   9   7     2968.81     2878.19     59.41 o 
  -7   9   7     4108.02     4073.03     68.08 o 
  -5   9   7     2133.38     2113.63     40.05 o 
  -3   9   7     4284.75     4352.00     68.82 o 
  -1   9   7     1557.86     1640.65     40.16 o 
   1   9   7     3096.57     3014.58     60.14 o 
   3   9   7     1517.69     1448.04     46.14 o 
   5   9   7      990.91      982.05     42.27 o 
   7   9   7      692.27      732.43     47.89 o 
   9   9   7      477.33      562.20     49.34 o 
 -18  10   7        0.40       -0.84     28.88 o 
 -16  10   7       25.13       22.23     28.79 o 
 -14  10   7      643.46      605.12     53.70 o 
 -12  10   7      568.64      590.90     42.02 o 
 -10  10   7      196.63      233.72     30.20 o 
  -8  10   7      208.34      257.24     25.58 o 
  -6  10   7      254.71      256.12     29.44 o 
  -4  10   7       17.40       35.28     15.74 o 
  -2  10   7      941.78      793.73     31.76 o 
   0  10   7      254.47      222.59     24.89 o 
   2  10   7      615.89      667.21     34.86 o 
   4  10   7       71.21       91.77     19.99 o 
   6  10   7      354.43      425.28     35.35 o 
   8  10   7       41.80       26.14     32.72 o 
 -17  11   7       13.03       26.93     33.09 o 
 -15  11   7        8.98       -7.00     33.72 o 
 -13  11   7        8.68       15.52     30.03 o 
 -11  11   7       12.85       35.03     27.38 o 
  -9  11   7      242.83      274.15     27.74 o 
  -7  11   7      569.94      575.10     33.56 o 
  -5  11   7       30.57       37.56     22.89 o 
  -3  11   7      390.64      399.57     28.25 o 
  -1  11   7      209.62      223.84     23.88 o 
   1  11   7        3.22       -5.14     20.97 o 
   3  11   7       39.11       34.59     26.74 o 
   5  11   7       24.64       30.17     25.71 o 
   7  11   7      169.16      200.17     30.69 o 
 -14  12   7        1.17        6.27     31.61 o 
 -12  12   7       27.94        1.01     29.22 o 
 -10  12   7      425.82      344.98     37.71 o 
  -8  12   7      155.94      156.51     25.66 o 
  -6  12   7       97.28       83.51     27.21 o 
  -4  12   7      352.92      387.50     35.55 o 
  -2  12   7       60.36       40.46     20.73 o 
   0  12   7        1.44       -2.21     22.49 o 
   2  12   7        2.50       -5.65     27.78 o 
   4  12   7       54.46       58.06     32.02 o 
   6  12   7       57.30       70.97     30.48 o 
 -13  13   7      419.14      427.96     45.90 o 
 -11  13   7        2.38       12.45     28.65 o 
  -9  13   7      715.21      670.41     48.27 o 
  -7  13   7      261.95      331.63     36.18 o 
  -5  13   7      153.40      194.27     38.12 o 
  -3  13   7      112.12       98.25     28.60 o 
  -1  13   7      139.25      182.26     38.44 o 
   1  13   7      241.56      215.89     57.33 o 
   3  13   7       59.80       82.03     39.07 o 
  -8  14   7      477.76      503.03     84.89 o 
  -6  14   7      839.83      908.92     90.15 o 
  -4  14   7      414.14      469.87     44.03 o 
  -2  14   7      209.33      208.52     59.07 o 
 -24   0   8      374.13      367.22     45.49 o 
 -22   0   8      637.54      675.05     51.38 o 
 -20   0   8     2339.17     2265.43     76.10 o 
 -18   0   8     3899.64     3655.27     86.77 o 
 -16   0   8     1454.74     1605.53     43.92 o 
 -14   0   8     6250.21     6131.23     72.62 o 
 -12   0   8     7891.75     8155.53     72.40 o 
 -10   0   8    12495.91    12230.89     84.16 o 
  -8   0   8     9025.63     8900.26    317.99 o 
  -6   0   8     1167.94      997.95     27.81 o 
  -4   0   8     1374.65     1251.17     26.04 o 
  -2   0   8     1098.78     1023.45     21.19 o 
   0   0   8     3926.76     4197.10     51.96 o 
   2   0   8    12479.86    12501.91    125.15 o 
   4   0   8     2861.09     3078.89     69.29 o 
   6   0   8     8795.80     8893.42    113.17 o 
   8   0   8     2313.67     2306.78     65.33 o 
  10   0   8     1127.03     1057.82     63.29 o 
  12   0   8      493.00      416.47     45.17 o 
 -23   1   8       79.15      109.61     36.04 o 
 -21   1   8      275.64      227.60     24.66 o 
 -19   1   8      306.47      326.61     23.69 o 
 -17   1   8     3001.33     2954.59     50.18 o 
 -15   1   8     1694.04     1868.64     34.69 o 
 -13   1   8     4614.47     4714.02     47.62 o 
 -11   1   8     1956.83     1974.89     25.86 o 
  -9   1   8     2605.37     2450.58     25.19 o 
  -7   1   8      791.54      691.04     17.10 o 
  -5   1   8      358.84      373.48     12.23 o 
  -3   1   8     1517.55     1536.77     14.43 o 
  -1   1   8        1.89        9.45      7.08 o 
   1   1   8     2389.81     2308.12     32.84 o 
   3   1   8      577.42      530.92     20.55 o 
   5   1   8     6530.31     6641.11     67.71 o 
   7   1   8     1122.77     1138.36     38.29 o 
   9   1   8      558.18      565.51     31.13 o 
  11   1   8      127.28      143.56     28.52 o 
  13   1   8        3.51       18.67     23.25 o 
 -24   2   8       34.87       12.61     26.51 o 
 -22   2   8       39.91       63.46     22.30 o 
 -20   2   8      314.31      295.86     23.64 o 
 -18   2   8      205.37      197.50     20.79 o 
 -16   2   8      302.65      220.13     17.51 o 
 -14   2   8       39.02       35.37     13.02 o 
 -12   2   8      346.83      377.87     15.75 o 
 -10   2   8      208.89      200.38      9.36 o 
  -8   2   8     2615.52     2448.81     25.95 o 
  -6   2   8     1323.21     1217.77     18.00 o 
  -4   2   8     3079.46     3362.42     30.61 o 
  -2   2   8       15.13       18.33      4.96 o 
   0   2   8     1200.71     1268.21     21.64 o 
   2   2   8       26.56       41.52     10.40 o 
   4   2   8      872.20      798.37     22.30 o 
   6   2   8      593.70      593.49     23.84 o 
   8   2   8       33.13       35.15     18.87 o 
  10   2   8       87.85       89.82     29.18 o 
  12   2   8       42.33       50.65     25.21 o 
 -23   3   8        7.36        4.03     25.31 o 
 -21   3   8      122.40       96.49     25.49 o 
 -19   3   8       55.87       60.47     19.56 o 
 -17   3   8      933.86      918.68     33.13 o 
 -15   3   8      283.31      308.46     19.14 o 
 -13   3   8      160.17      158.06     14.30 o 
 -11   3   8       26.34       31.96      9.91 o 
  -9   3   8      833.73      740.44     17.14 o 
  -7   3   8     1060.91      929.73     13.72 o 
  -5   3   8     2291.89     2258.34     35.73 o 
  -3   3   8     3470.73     3487.31     27.97 o 
  -1   3   8        7.25        8.19      7.44 o 
   1   3   8     1359.95     1361.74     23.93 o 
   3   3   8       23.79       20.65     11.23 o 
   5   3   8     2202.29     2180.63     36.96 o 
   7   3   8      268.09      313.30     22.55 o 
   9   3   8       74.38       89.14     24.79 o 
  11   3   8       51.09       37.69     26.01 o 
 -22   4   8      115.52      134.72     34.20 o 
 -20   4   8      338.30      350.25     36.70 o 
 -18   4   8      352.34      414.84     33.76 o 
 -16   4   8      149.09      173.08     19.94 o 
 -14   4   8     2062.52     2189.59     36.09 o 
 -12   4   8      242.80      241.51     14.89 o 
 -10   4   8      216.36      205.39     15.49 o 
  -8   4   8      726.12      604.88     18.10 o 
  -6   4   8     2388.91     2219.72     30.85 o 
  -4   4   8     3882.64     3892.91     42.39 o 
  -2   4   8      661.00      662.61     16.11 o 
   0   4   8     3709.69     3704.00     35.61 o 
   2   4   8       11.92        5.36     10.56 o 
   4   4   8      219.92      235.12     16.12 o 
   6   4   8      657.36      631.06     31.20 o 
   8   4   8      611.96      588.49     34.41 o 
  10   4   8      168.62      195.79     24.88 o 
  12   4   8       75.32       88.17     33.39 o 
 -23   5   8      336.62      329.46     38.88 o 
 -21   5   8      776.36      765.86     48.07 o 
 -19   5   8     1621.87     1618.82     58.04 o 
 -17   5   8     1527.00     1622.51     55.36 o 
 -15   5   8     3488.40     3385.84     70.56 o 
 -13   5   8      432.16      397.70     18.52 o 
 -11   5   8     1370.37     1379.78     30.95 o 
  -9   5   8     3094.05     3104.63     38.32 o 
  -7   5   8     5732.84     5818.01     54.55 o 
  -5   5   8     8156.15     8451.70     73.21 o 
  -3   5   8     7625.30     7838.55     73.47 o 
  -1   5   8     4684.25     4630.14     43.28 o 
   1   5   8      325.95      321.74     14.89 o 
   3   5   8     6095.94     5820.77     77.14 o 
   5   5   8     2299.82     2254.74     49.60 o 
   7   5   8     1876.66     1773.91     49.12 o 
   9   5   8      783.13      763.79     40.67 o 
  11   5   8      493.53      463.20     61.14 o 
 -22   6   8      330.33      309.06     39.65 o 
 -20   6   8      119.89      133.54     30.24 o 
 -18   6   8      343.79      343.35     34.60 o 
 -16   6   8       25.42       43.21     20.08 o 
 -14   6   8      615.35      557.14     26.65 o 
 -12   6   8     2719.14     3033.72     57.28 o 
 -10   6   8     1546.80     1718.52     39.17 o 
  -8   6   8     1993.62     2096.95     38.40 o 
  -6   6   8     1454.63     1515.85     37.46 o 
  -4   6   8      798.47      765.95     22.91 o 
  -2   6   8      495.54      438.67     19.91 o 
   0   6   8      805.95      814.80     26.51 o 
   2   6   8      951.39      927.79     29.63 o 
   4   6   8      162.78      190.76     20.03 o 
   6   6   8       93.39       91.37     20.67 o 
   8   6   8       97.49      105.29     20.82 o 
  10   6   8       69.20       48.30     26.35 o 
 -21   7   8        9.27       -1.94     30.81 o 
 -19   7   8      467.24      478.13     36.03 o 
 -17   7   8      900.45      919.37     41.47 o 
 -15   7   8      822.07      894.80     41.01 o 
 -13   7   8        8.84        6.67     20.48 o 
 -11   7   8      438.24      471.51     32.74 o 
  -9   7   8      510.16      467.25     21.90 o 
  -7   7   8      391.28      419.17     18.77 o 
  -5   7   8     1129.55     1132.75     31.60 o 
  -3   7   8      112.49      113.84     15.50 o 
  -1   7   8       69.77       69.77     15.95 o 
   1   7   8      157.50      166.42     19.72 o 
   3   7   8      419.02      381.31     33.68 o 
   5   7   8     1042.99      986.52     32.65 o 
   7   7   8      114.27      101.33     22.23 o 
   9   7   8      311.37      290.75     32.81 o 
 -20   8   8        2.15       -1.20     28.68 o 
 -18   8   8      450.64      408.78     34.91 o 
 -16   8   8       21.24       37.21     22.90 o 
 -14   8   8      341.02      315.74     32.83 o 
 -12   8   8     1481.21     1416.56     52.04 o 
 -10   8   8     1661.20     1786.52     47.58 o 
  -8   8   8      354.70      336.46     25.76 o 
  -6   8   8       83.84      108.23     20.04 o 
  -4   8   8      313.65      333.05     25.56 o 
  -2   8   8      549.09      606.89     26.33 o 
   0   8   8      777.16      832.81     34.21 o 
   2   8   8      329.31      355.53     24.57 o 
   4   8   8      838.20      891.49     39.82 o 
   6   8   8      153.73      150.36     23.22 o 
   8   8   8      500.57      535.15     44.75 o 
 -19   9   8      192.83      252.57     39.09 o 
 -17   9   8      207.57      210.13     34.54 o 
 -15   9   8       30.00       35.59     26.98 o 
 -13   9   8       17.79       45.07     28.01 o 
 -11   9   8        3.71       18.77     24.83 o 
  -9   9   8      125.39      178.46     24.39 o 
  -7   9   8        0.44       14.94     17.12 o 
  -5   9   8     1153.84     1013.03     36.55 o 
  -3   9   8       11.02       12.80     16.95 o 
  -1   9   8       67.23       56.91     16.28 o 
   1   9   8       88.37       63.36     20.50 o 
   3   9   8       38.65       26.45     17.91 o 
   5   9   8        1.70        9.35     20.68 o 
   7   9   8       19.82       31.88     25.03 o 
 -18  10   8      387.74      290.06     39.46 o 
 -16  10   8      252.81      272.43     31.79 o 
 -14  10   8      598.82      610.41     45.80 o 
 -12  10   8      442.75      381.58     35.45 o 
 -10  10   8      282.38      282.56     28.06 o 
  -8  10   8      489.20      458.87     31.31 o 
  -6  10   8      167.05      166.28     27.92 o 
  -4  10   8     1318.94     1260.07     37.36 o 
  -2  10   8     1428.15     1475.95     37.61 o 
   0  10   8      204.60      221.20     21.75 o 
   2  10   8      166.12      189.60     24.30 o 
   4  10   8       24.71       38.69     22.07 o 
   6  10   8      310.78      271.42     33.24 o 
 -17  11   8       34.51       37.01     28.10 o 
 -15  11   8       10.13       26.33     31.64 o 
 -13  11   8       38.39       79.82     28.52 o 
 -11  11   8        3.92       -2.89     26.27 o 
  -9  11   8      159.34      179.89     27.68 o 
  -7  11   8      285.54      246.71     33.40 o 
  -5  11   8       79.34       64.49     26.43 o 
  -3  11   8        2.30        1.77     21.30 o 
  -1  11   8       15.09       20.83     17.98 o 
   1  11   8        0.52       -2.11     21.29 o 
   3  11   8       25.31       27.89     22.37 o 
   5  11   8      185.38      204.64     31.14 o 
 -14  12   8      304.53      314.68     38.87 o 
 -12  12   8      300.85      293.98     37.07 o 
 -10  12   8       20.42       16.03     24.00 o 
  -8  12   8      366.68      383.20     37.21 o 
  -6  12   8      454.77      415.87     38.24 o 
  -4  12   8      373.39      403.90     37.66 o 
  -2  12   8      755.85      733.90     44.77 o 
   0  12   8      284.50      334.67     29.63 o 
   2  12   8      253.98      264.62     35.58 o 
   4  12   8       87.01       62.19     29.49 o 
 -11  13   8       56.06       43.65     32.18 o 
  -9  13   8      417.01      389.04     39.28 o 
  -7  13   8      511.62      422.26     42.33 o 
  -5  13   8      529.69      486.50     44.34 o 
  -3  13   8      132.78      140.82     30.08 o 
  -1  13   8      512.27      520.96     56.13 o 
   1  13   8      234.98      266.38     58.83 o 
 -23   1   9      337.22      350.23     31.74 o 
 -21   1   9      234.26      261.77     23.05 o 
 -19   1   9     1699.96     1577.81     39.22 o 
 -17   1   9      429.89      458.09     22.42 o 
 -15   1   9      653.78      697.22     23.07 o 
 -13   1   9     1787.30     1839.61     28.71 o 
 -11   1   9      175.20      165.61      8.71 o 
  -9   1   9      723.90      666.23     22.45 o 
  -7   1   9     2492.79     2499.32     30.16 o 
  -5   1   9     2743.67     2856.61     37.73 o 
  -3   1   9     3705.94     3720.81     36.29 o 
  -1   1   9     2732.55     2791.33     34.70 o 
   1   1   9     4089.17     4106.35     45.90 o 
   3   1   9      176.32      167.79     16.42 o 
   5   1   9      160.07      170.96     18.28 o 
   7   1   9     2728.33     2817.68     44.65 o 
   9   1   9      428.12      456.60     28.17 o 
  11   1   9      136.70      141.35     29.37 o 
 -24   2   9      151.60      148.28     28.45 o 
 -22   2   9       52.22       43.31     20.27 o 
 -20   2   9       74.71       90.78     17.22 o 
 -18   2   9      529.90      420.57     22.88 o 
 -16   2   9      195.26      163.12     15.60 o 
 -14   2   9      374.39      342.98     15.03 o 
 -12   2   9     3138.66     2970.76     29.79 o 
 -10   2   9      807.52      884.91     14.15 o 
  -8   2   9      576.15      649.38     13.07 o 
  -6   2   9     2110.01     2239.67     23.18 o 
  -4   2   9     1485.51     1427.46     19.09 o 
  -2   2   9      588.77      569.83     15.96 o 
   0   2   9      576.08      551.42     16.91 o 
   2   2   9      684.07      689.34     20.37 o 
   4   2   9     4499.64     4441.94     48.66 o 
   6   2   9        7.52       16.99     16.43 o 
   8   2   9      335.37      319.85     26.23 o 
  10   2   9        4.73       18.37     24.71 o 
 -23   3   9      146.73      121.46     27.90 o 
 -21   3   9      134.14      117.82     21.77 o 
 -19   3   9      682.12      561.02     24.74 o 
 -17   3   9      673.50      603.08     26.00 o 
 -15   3   9      564.82      581.81     22.12 o 
 -13   3   9     4917.61     4601.77     54.59 o 
 -11   3   9      131.53      151.62     11.36 o 
  -9   3   9     2377.24     2302.11     29.90 o 
  -7   3   9     1730.52     1718.59     23.59 o 
  -5   3   9     1313.55     1297.96     34.30 o 
  -3   3   9     1211.85     1263.44     19.33 o 
  -1   3   9      529.11      514.67     15.70 o 
   1   3   9      546.26      534.58     18.56 o 
   3   3   9       30.49       46.39     12.13 o 
   5   3   9      588.06      518.32     21.50 o 
   7   3   9     1507.43     1458.95     42.98 o 
   9   3   9      619.27      628.46     35.07 o 
  11   3   9      552.51      530.39     41.72 o 
 -22   4   9      363.92      362.25     34.35 o 
 -20   4   9      576.91      618.06     35.50 o 
 -18   4   9     1285.78     1419.56     45.22 o 
 -16   4   9     4428.47     4257.10     69.79 o 
 -14   4   9      548.73      632.49     22.75 o 
 -12   4   9      344.90      379.13     17.48 o 
 -10   4   9     5806.85     6089.90     49.94 o 
  -8   4   9     7948.95     7989.25     56.17 o 
  -6   4   9     7243.79     7135.87     61.36 o 
  -4   4   9     5374.73     5306.02     61.73 o 
  -2   4   9     2319.39     2402.68     27.96 o 
   0   4   9       40.94       31.60      9.93 o 
   2   4   9      567.82      639.43     21.46 o 
   4   4   9     1456.33     1509.87     35.67 o 
   6   4   9     2279.79     2528.54     51.43 o 
   8   4   9     1180.82     1197.03     41.50 o 
  10   4   9     1337.89     1295.47     43.93 o 
 -23   5   9      175.32      152.03     35.11 o 
 -21   5   9      162.19      164.87     32.86 o 
 -19   5   9      116.14      107.92     24.74 o 
 -17   5   9       32.19       27.81     19.72 o 
 -15   5   9       10.83       16.79     17.49 o 
 -13   5   9        5.04        6.44     12.80 o 
 -11   5   9      721.86      633.89     20.39 o 
  -9   5   9     1161.65     1007.05     20.57 o 
  -7   5   9      577.45      488.90     17.08 o 
  -5   5   9      749.87      661.05     26.10 o 
  -3   5   9        9.58        9.26      9.56 o 
  -1   5   9      976.73      994.08     22.83 o 
   1   5   9       28.20       21.68     12.24 o 
   3   5   9        9.44       -1.17     16.11 o 
   5   5   9      133.37      107.50     18.63 o 
   7   5   9       52.86       40.81     19.62 o 
   9   5   9      561.09      563.11     32.51 o 
 -22   6   9        2.01       -3.27     31.50 o 
 -20   6   9       88.45       83.49     21.68 o 
 -18   6   9      315.63      340.46     28.43 o 
 -16   6   9     1831.50     1838.40     45.41 o 
 -14   6   9       52.78       58.61     16.46 o 
 -12   6   9      149.42      142.64     20.22 o 
 -10   6   9      340.36      353.87     20.77 o 
  -8   6   9      327.32      304.50     17.50 o 
  -6   6   9       60.40       49.25     16.25 o 
  -4   6   9      320.77      269.45     17.12 o 
  -2   6   9      503.55      498.04     19.14 o 
   0   6   9       28.42       56.66     14.36 o 
   2   6   9      526.46      606.95     24.58 o 
   4   6   9      303.73      333.70     22.26 o 
   6   6   9      387.67      376.34     26.94 o 
   8   6   9       23.24        8.30     22.00 o 
  10   6   9       80.99       96.39     31.69 o 
 -21   7   9        0.85        8.30     25.94 o 
 -19   7   9       25.90       21.47     21.63 o 
 -17   7   9      225.72      202.72     23.77 o 
 -15   7   9       42.70       57.51     18.33 o 
 -13   7   9      230.48      215.51     24.72 o 
 -11   7   9        2.26       -1.08     18.38 o 
  -9   7   9        5.67       10.76     12.32 o 
  -7   7   9       53.95       62.87     14.78 o 
  -5   7   9      186.70      204.61     20.17 o 
  -3   7   9       22.45        4.37     12.89 o 
  -1   7   9      393.50      404.97     22.07 o 
   1   7   9        5.31       -3.27     16.16 o 
   3   7   9        2.78        4.38     18.13 o 
   5   7   9       48.21       10.86     17.19 o 
   7   7   9      150.84      131.57     26.79 o 
   9   7   9       25.33       31.11     31.10 o 
 -20   8   9      530.81      576.91     38.06 o 
 -18   8   9      453.33      485.38     33.61 o 
 -16   8   9      304.91      282.64     29.71 o 
 -14   8   9      447.63      447.25     36.05 o 
 -12   8   9      169.60      140.36     26.31 o 
 -10   8   9      848.09      767.13     35.31 o 
  -8   8   9      461.39      431.17     26.28 o 
  -6   8   9     1560.57     1542.27     39.86 o 
  -4   8   9     1486.38     1492.45     44.38 o 
  -2   8   9     1891.84     1891.59     43.57 o 
   0   8   9     1234.26     1270.04     36.40 o 
   2   8   9      106.58      123.96     20.66 o 
   4   8   9      842.41      853.29     41.22 o 
   6   8   9       19.71       15.32     24.61 o 
   8   8   9      470.47      460.86     66.24 o 
 -19   9   9      341.28      372.32     36.84 o 
 -17   9   9     1315.60     1425.70     53.89 o 
 -15   9   9     1052.82     1240.35     57.49 o 
 -13   9   9      831.59     1032.72     72.64 o 
 -11   9   9     1421.24     1606.00     50.17 o 
  -9   9   9      562.26      620.57     33.99 o 
  -7   9   9     2188.46     2328.26     67.31 o 
  -5   9   9     2300.09     2406.40     75.55 o 
  -3   9   9     2966.09     2974.97     53.97 o 
  -1   9   9     1588.89     1579.11     47.32 o 
   1   9   9     1375.39     1375.71     42.51 o 
   3   9   9      410.45      384.20     31.31 o 
   5   9   9      368.93      323.61     31.91 o 
   7   9   9     1062.35     1001.48     72.88 o 
 -18  10   9       30.97       19.75     26.76 o 
 -16  10   9      158.73      134.60     29.60 o 
 -14  10   9       61.53       51.45     29.87 o 
 -12  10   9       72.37       63.97     28.79 o 
 -10  10   9      111.76      128.48     24.59 o 
  -8  10   9      956.94     1014.74     54.92 o 
  -6  10   9      176.18      195.02     27.71 o 
  -4  10   9       26.78       40.20     18.46 o 
  -2  10   9      286.60      275.73     21.67 o 
   0  10   9      193.63      197.13     22.58 o 
   2  10   9      124.93       98.92     21.44 o 
   4  10   9      185.73      238.10     35.71 o 
 -15  11   9       38.97       55.72     30.72 o 
 -13  11   9      114.33      130.45     30.20 o 
 -11  11   9       11.85       18.05     21.78 o 
  -9  11   9        3.09       17.98     25.42 o 
  -7  11   9      165.59      162.28     29.45 o 
  -5  11   9      109.48      148.58     30.90 o 
  -3  11   9      343.78      352.00     30.34 o 
  -1  11   9       67.62       66.11     19.72 o 
   1  11   9       28.01       24.10     21.26 o 
   3  11   9        2.44       13.29     28.62 o 
 -14  12   9       18.27       18.42     33.91 o 
 -12  12   9       26.39       20.03     28.44 o 
 -10  12   9       27.44       19.10     26.08 o 
  -8  12   9      113.62      111.75     33.24 o 
  -6  12   9      136.05      147.53     26.99 o 
  -4  12   9       36.60       34.28     28.57 o 
  -2  12   9       86.50      107.88     34.31 o 
   0  12   9       13.45      -13.86     37.41 o 
  -9  13   9      126.97      104.30     33.68 o 
  -7  13   9      102.74       96.27     35.06 o 
  -5  13   9       15.05       25.02     31.91 o 
  -3  13   9      347.05      362.96     46.84 o 
 -24   0  10       78.07       43.26     51.11 o 
 -22   0  10      899.07      851.47     84.02 o 
 -20   0  10      685.60      637.64     68.24 o 
 -18   0  10     1940.15     1864.52     99.20 o 
 -16   0  10     3591.04     3393.00    123.10 o 
 -14   0  10     7212.48     6899.43    150.49 o 
 -12   0  10    11305.95    11330.02    140.27 o 
 -10   0  10     2257.65     2118.44     61.20 o 
  -8   0  10     5303.23     5447.27     78.24 o 
  -6   0  10     2837.04     2820.21     39.88 o 
  -4   0  10     5761.74     5683.74     71.25 o 
  -2   0  10     6888.44     6876.76     69.18 o 
   0   0  10     5482.51     5622.32     67.67 o 
   2   0  10     1822.94     1889.33     45.75 o 
   4   0  10      212.31      226.85     23.98 o 
   6   0  10     4626.32     4324.93     76.95 o 
   8   0  10     1608.25     1614.93     54.78 o 
  10   0  10      712.07      735.39     50.82 o 
 -23   1  10       43.65       43.68     34.45 o 
 -21   1  10      301.10      276.99     51.23 o 
 -19   1  10      659.84      623.91     36.16 o 
 -17   1  10     1678.25     1787.87     50.19 o 
 -15   1  10     2861.29     2927.15     51.20 o 
 -13   1  10      115.85      128.58     15.12 o 
 -11   1  10     1579.42     1558.54     39.11 o 
  -9   1  10      765.55      742.42     22.69 o 
  -7   1  10     1122.94     1112.51     22.67 o 
  -5   1  10      517.49      545.62     15.47 o 
  -3   1  10     1118.31     1131.59     16.46 o 
  -1   1  10     1047.43     1053.49     25.76 o 
   1   1  10      459.33      472.16     20.75 o 
   3   1  10     3090.78     3126.45     43.54 o 
   5   1  10        6.57       14.09     14.91 o 
   7   1  10      588.77      580.55     25.91 o 
   9   1  10       69.88       56.43     22.87 o 
 -24   2  10        1.97        5.56     38.32 o 
 -22   2  10       45.15       76.12     26.22 o 
 -20   2  10        7.05       -5.29     19.08 o 
 -18   2  10       30.69       27.04     18.54 o 
 -16   2  10       12.54       11.33     11.81 o 
 -14   2  10     1350.28     1351.27     26.30 o 
 -12   2  10      173.47      201.74     14.09 o 
 -10   2  10      554.46      508.51     15.91 o 
  -8   2  10      557.46      573.00     15.42 o 
  -6   2  10     1167.14     1118.91     19.67 o 
  -4   2  10      916.14      910.07     27.04 o 
  -2   2  10      862.44      845.96     20.70 o 
   0   2  10       28.19       51.62     12.73 o 
   2   2  10       15.41       10.11     13.30 o 
   4   2  10      842.09      762.47     27.69 o 
   6   2  10      287.61      306.68     22.12 o 
   8   2  10      741.30      757.64     34.00 o 
  10   2  10       50.87       66.29     27.88 o 
 -23   3  10        5.77        3.88     27.27 o 
 -21   3  10       60.73       76.71     26.21 o 
 -19   3  10      132.68      137.03     20.95 o 
 -17   3  10      968.70      914.91     32.05 o 
 -15   3  10      565.23      568.77     21.66 o 
 -13   3  10      473.42      430.95     16.94 o 
 -11   3  10       70.55       55.91      9.73 o 
  -9   3  10      636.03      554.82     20.74 o 
  -7   3  10     1170.41     1078.02     24.09 o 
  -5   3  10      490.85      479.14     22.04 o 
  -3   3  10      151.05      152.48     10.43 o 
  -1   3  10       12.37        8.36     10.53 o 
   1   3  10        4.47        1.33     12.72 o 
   3   3  10      481.85      488.70     22.86 o 
   5   3  10       11.29       13.54     18.85 o 
   7   3  10       55.88       55.45     21.98 o 
   9   3  10      279.11      251.29     32.75 o 
 -22   4  10      158.61      170.26     33.61 o 
 -20   4  10      145.00      123.57     28.94 o 
 -18   4  10      890.97      887.38     34.46 o 
 -16   4  10       34.12       75.22     17.99 o 
 -14   4  10     1144.03     1202.19     29.18 o 
 -12   4  10       15.13       28.80     10.04 o 
 -10   4  10      604.90      586.00     18.92 o 
  -8   4  10      512.95      463.69     21.88 o 
  -6   4  10      962.52      928.55     31.36 o 
  -4   4  10     1227.29     1214.59     35.27 o 
  -2   4  10      653.24      632.17     19.49 o 
   0   4  10      743.69      723.84     22.97 o 
   2   4  10      907.75      973.66     31.98 o 
   4   4  10      295.82      325.76     25.72 o 
   6   4  10       51.33       77.76     22.33 o 
   8   4  10      275.26      259.70     34.96 o 
 -23   5  10      559.14      588.45     50.65 o 
 -21   5  10      652.42      678.78     44.34 o 
 -19   5  10     1341.56     1337.68     42.65 o 
 -17   5  10     2145.12     1972.23     46.77 o 
 -15   5  10     1220.90     1259.32     36.15 o 
 -13   5  10      411.64      425.93     19.90 o 
 -11   5  10      309.82      332.97     21.01 o 
  -9   5  10     2107.28     2071.97     41.72 o 
  -7   5  10     2037.94     2156.96     43.77 o 
  -5   5  10     3998.57     4140.18     59.78 o 
  -3   5  10     2422.57     2430.41     38.94 o 
  -1   5  10     2162.02     2243.82     43.41 o 
   1   5  10     1998.16     1965.33     40.95 o 
   3   5  10      685.93      641.09     29.78 o 
   5   5  10     1614.83     1537.94     45.82 o 
   7   5  10       41.20       39.88     26.36 o 
   9   5  10     1265.26     1281.14     50.20 o 
 -22   6  10      180.51      170.62     32.47 o 
 -20   6  10      251.28      267.17     32.31 o 
 -18   6  10        0.98        1.98     19.92 o 
 -16   6  10      345.89      344.55     25.06 o 
 -14   6  10      616.14      576.92     27.41 o 
 -12   6  10       10.93       17.88     18.06 o 
 -10   6  10      487.99      566.95     24.41 o 
  -8   6  10       31.64       68.66     14.87 o 
  -6   6  10     1626.42     1654.05     40.64 o 
  -4   6  10      934.76      978.10     27.61 o 
  -2   6  10     1590.73     1468.19     34.63 o 
   0   6  10      429.07      470.08     26.32 o 
   2   6  10        3.09       -9.19     20.33 o 
   4   6  10       22.51       12.09     24.98 o 
   6   6  10      104.76       86.58     27.21 o 
   8   6  10      407.00      499.13     41.55 o 
 -21   7  10        1.39        3.52     26.39 o 
 -19   7  10      110.24       71.21     23.34 o 
 -17   7  10      144.58      150.89     22.75 o 
 -15   7  10      799.15      834.59     33.88 o 
 -13   7  10      144.50      166.74     24.50 o 
 -11   7  10      448.83      496.24     30.47 o 
  -9   7  10      337.25      350.42     22.64 o 
  -7   7  10        5.56        8.77     16.37 o 
  -5   7  10      418.51      439.71     26.33 o 
  -3   7  10      505.02      546.05     29.11 o 
  -1   7  10      530.23      498.40     46.44 o 
   1   7  10       21.17       21.50     24.98 o 
   3   7  10      489.94      453.56     81.12 o 
   5   7  10       68.92       47.62     25.65 o 
   7   7  10       13.81        3.86     30.91 o 
 -20   8  10       67.60      102.89     26.97 o 
 -18   8  10      112.25       90.97     23.29 o 
 -16   8  10      311.60      251.62     29.41 o 
 -14   8  10      901.01      821.00     45.33 o 
 -12   8  10      194.98      187.03     27.56 o 
 -10   8  10       10.46        5.72     20.30 o 
  -8   8  10       61.72       85.23     19.83 o 
  -6   8  10      743.19      775.25     38.46 o 
  -4   8  10      717.69      703.99     35.63 o 
  -2   8  10      535.74      476.38     38.34 o 
   0   8  10     1377.51     1299.62     55.30 o 
   2   8  10       33.14       38.33     25.88 o 
   4   8  10       37.25       51.14     26.88 o 
   6   8  10      134.45      116.73     31.79 o 
 -19   9  10        0.31       -6.17     32.21 o 
 -17   9  10        0.20       -7.77     26.51 o 
 -15   9  10       77.37       74.66     29.60 o 
 -13   9  10      119.73      138.92     30.08 o 
 -11   9  10      437.87      465.77     32.30 o 
  -9   9  10      109.23      137.14     29.33 o 
  -7   9  10        1.45       11.31     19.71 o 
  -5   9  10       62.52       76.35     24.23 o 
  -3   9  10       76.72       77.69     24.22 o 
  -1   9  10        2.32      -13.34     27.71 o 
   1   9  10      102.42       74.79     27.36 o 
   3   9  10       15.21       16.51     32.69 o 
   5   9  10       26.58       21.14     29.71 o 
 -16  10  10      309.84      321.07     34.05 o 
 -14  10  10      523.80      514.90     43.77 o 
 -12  10  10      784.33      803.38     48.45 o 
 -10  10  10      155.97      203.01     31.79 o 
  -8  10  10      646.74      645.24     43.97 o 
  -6  10  10      480.10      421.95     39.67 o 
  -4  10  10      308.75      328.74     30.77 o 
  -2  10  10      150.71      149.71     26.54 o 
   0  10  10      166.75      107.68     26.93 o 
   2  10  10       60.10       42.92     26.47 o 
 -15  11  10       47.86       62.86     32.85 o 
 -13  11  10       17.11       29.02     28.86 o 
 -11  11  10       95.44      154.97     27.01 o 
  -9  11  10      211.53      231.55     33.00 o 
  -7  11  10      141.85      130.66     32.22 o 
  -5  11  10       14.68       32.98     29.90 o 
  -3  11  10        7.10       -9.04     34.49 o 
  -1  11  10       45.02       29.60     24.69 o 
   1  11  10        7.75        8.52     22.88 o 
 -12  12  10      160.66      188.81     37.52 o 
 -10  12  10      127.42      121.51     34.44 o 
  -8  12  10       95.36       97.35     27.27 o 
  -6  12  10       58.96       67.04     32.29 o 
  -4  12  10      625.36      642.85     51.02 o 
  -2  12  10      422.13      456.97     52.33 o 
 -23   1  11       56.65       40.15     32.93 o 
 -21   1  11      106.06      126.50     35.27 o 
 -19   1  11      357.64      359.81     39.35 o 
 -17   1  11     1265.38     1234.26     37.18 o 
 -15   1  11     1417.38     1505.05     42.98 o 
 -13   1  11     5428.85     5340.22     79.01 o 
 -11   1  11      997.74      951.50     40.03 o 
  -9   1  11       33.10       41.13     13.00 o 
  -7   1  11     1288.93     1251.79     24.80 o 
  -5   1  11     2576.53     2660.35     37.71 o 
  -3   1  11     2669.49     2801.55     52.53 o 
  -1   1  11     1657.76     1680.69     57.34 o 
   1   1  11      690.94      704.14     30.26 o 
   3   1  11       11.85        6.85     19.56 o 
   5   1  11      236.90      246.03     25.21 o 
   7   1  11      311.62      312.39     38.34 o 
 -22   2  11      135.16      129.66     36.74 o 
 -20   2  11      237.11      266.32     32.99 o 
 -18   2  11      326.40      301.13     24.14 o 
 -16   2  11       21.89        7.27     16.90 o 
 -14   2  11        4.26        7.39     16.37 o 
 -12   2  11      104.51       90.44     16.02 o 
 -10   2  11      146.77      135.25     15.29 o 
  -8   2  11      287.32      247.01     15.55 o 
  -6   2  11      104.42      119.32     14.13 o 
  -4   2  11      947.77      903.98     26.86 o 
  -2   2  11      527.96      486.84     23.96 o 
   0   2  11     1280.01     1316.23     36.80 o 
   2   2  11      994.04      971.48     34.39 o 
   4   2  11       36.62       22.83     20.00 o 
   6   2  11       70.85       63.51     26.53 o 
   8   2  11       13.18       25.90     32.35 o 
 -23   3  11        2.49      -12.07     41.37 o 
 -21   3  11      155.87      183.26     36.73 o 
 -19   3  11       41.97       35.35     24.96 o 
 -17   3  11      735.56      648.80     43.11 o 
 -15   3  11      665.45      571.98     27.23 o 
 -13   3  11     1895.39     1940.40     40.95 o 
 -11   3  11     2633.88     2616.74     44.53 o 
  -9   3  11       58.66       55.55     12.97 o 
  -7   3  11     3526.44     3438.22     51.44 o 
  -5   3  11       95.83      117.97     16.40 o 
  -3   3  11      648.75      650.60     26.28 o 
  -1   3  11       60.92       71.60     17.17 o 
   1   3  11      377.99      331.11     23.77 o 
   3   3  11      233.68      225.11     26.73 o 
   5   3  11       11.27       12.17     21.59 o 
   7   3  11     1782.10     1669.03     61.06 o 
 -22   4  11      273.61      317.59     40.30 o 
 -20   4  11      326.31      323.71     40.62 o 
 -18   4  11      552.92      604.87     42.80 o 
 -16   4  11      670.09      665.15     34.43 o 
 -14   4  11     2146.97     2115.08     43.59 o 
 -12   4  11     2425.50     2510.93     44.82 o 
 -10   4  11     5353.18     5597.94     67.96 o 
  -8   4  11     1015.42     1039.40     39.01 o 
  -6   4  11     1156.74     1289.05     37.26 o 
  -4   4  11     1694.16     1613.87     42.83 o 
  -2   4  11     1075.62     1111.89     33.16 o 
   0   4  11     1189.17     1178.58     39.53 o 
   2   4  11      816.93      870.67     37.98 o 
   4   4  11     1415.10     1508.24     53.73 o 
   6   4  11        3.99        0.10     29.49 o 
 -21   5  11        1.18       -3.84     31.07 o 
 -19   5  11       43.47       39.99     32.81 o 
 -17   5  11       32.88       30.97     31.54 o 
 -15   5  11      753.30      688.92     33.93 o 
 -13   5  11      278.32      274.11     19.94 o 
 -11   5  11       62.91       51.74     21.95 o 
  -9   5  11      273.93      239.52     23.08 o 
  -7   5  11       84.39       48.47     18.85 o 
  -5   5  11      723.35      625.03     30.29 o 
  -3   5  11       33.91       49.61     20.85 o 
  -1   5  11        3.36       14.39     23.09 o 
   1   5  11       27.60       22.52     25.27 o 
   3   5  11        1.08        4.85     24.54 o 
   5   5  11      540.72      473.52     39.45 o 
   7   5  11       44.06       45.12     28.23 o 
 -20   6  11       56.80       65.52     32.51 o 
 -18   6  11       66.27      127.21     33.88 o 
 -16   6  11      551.20      528.19     41.37 o 
 -14   6  11      103.41      122.14     22.13 o 
 -12   6  11      201.79      193.51     33.24 o 
 -10   6  11      236.59      243.85     22.95 o 
  -8   6  11        4.15        0.40     17.49 o 
  -6   6  11       73.16       62.92     20.53 o 
  -4   6  11      650.65      646.69     31.84 o 
  -2   6  11      639.86      676.22     38.00 o 
   0   6  11      119.89      107.99     25.85 o 
   2   6  11      188.86      231.11     33.33 o 
   4   6  11      160.52      130.52     28.17 o 
   6   6  11       77.55       68.49     26.60 o 
 -21   7  11        2.62        0.85     31.09 o 
 -19   7  11       12.24        7.01     33.03 o 
 -17   7  11       31.83       42.19     26.57 o 
 -15   7  11      659.74      627.69     35.60 o 
 -13   7  11       57.04       57.22     28.78 o 
 -11   7  11        1.43       -0.83     24.99 o 
  -9   7  11      595.43      495.03     26.59 o 
  -7   7  11       45.04       37.95     18.67 o 
  -5   7  11      103.09       91.31     21.43 o 
  -3   7  11       45.63       43.27     21.51 o 
  -1   7  11       74.09       55.39     29.66 o 
   1   7  11        1.40        2.80     28.09 o 
   3   7  11        3.78        9.86     28.87 o 
   5   7  11        2.14        7.71     28.97 o 
 -20   8  11      194.64      249.42     50.43 o 
 -18   8  11      303.97      310.40     54.94 o 
 -16   8  11      740.75      718.32     45.98 o 
 -14   8  11      185.50      182.15     43.38 o 
 -12   8  11      321.10      293.42     35.12 o 
 -10   8  11      489.32      446.20     39.93 o 
  -8   8  11      373.86      310.67     29.25 o 
  -6   8  11      777.32      742.04     33.83 o 
  -4   8  11      786.02      730.91     38.10 o 
  -2   8  11      635.69      740.68     45.61 o 
   0   8  11      209.11      231.92     34.69 o 
   2   8  11      203.79      201.78     47.69 o 
   4   8  11      351.60      361.26     38.18 o 
 -17   9  11      520.01      593.71     60.75 o 
 -15   9  11     1090.81     1130.04     73.25 o 
 -13   9  11     1149.64     1333.79     76.28 o 
 -11   9  11      393.95      432.12     41.01 o 
  -9   9  11      785.02      867.72     44.23 o 
  -7   9  11      895.92      926.63     41.96 o 
  -5   9  11     1086.25     1101.73     45.85 o 
  -3   9  11     1425.63     1510.39     61.05 o 
  -1   9  11     1030.32      894.20     53.06 o 
   1   9  11      483.13      495.42     44.44 o 
   3   9  11      444.00      474.11     39.83 o 
 -16  10  11       35.17        5.39     37.83 o 
 -14  10  11       37.74        8.63     38.34 o 
 -12  10  11      416.10      411.57     40.43 o 
 -10  10  11       52.92       58.15     30.72 o 
  -8  10  11       46.80       48.48     28.63 o 
  -6  10  11      143.21      131.56     32.65 o 
  -4  10  11      234.25      278.18     30.22 o 
  -2  10  11        0.37      -13.74     25.41 o 
   0  10  11      266.27      278.25     35.71 o 
 -13  11  11       64.94       70.65     40.38 o 
 -11  11  11       30.07       26.13     31.65 o 
  -9  11  11       62.58       71.25     26.25 o 
  -7  11  11       11.80       28.39     30.11 o 
  -5  11  11       66.89       78.72     32.06 o 
  -3  11  11      225.34      239.67     45.67 o 
  -1  11  11       11.55       40.83     30.27 o 
  -8  12  11        0.87       -3.11     32.99 o 
  -6  12  11      112.26      105.78     35.68 o 
 -22   0  12      302.56      276.47     59.08 o 
 -20   0  12      830.17      760.02     56.72 o 
 -18   0  12      893.28      893.03     45.72 o 
 -16   0  12     3104.83     3072.94     88.07 o 
 -14   0  12     1990.09     1835.45    109.60 o 
 -12   0  12     2228.72     2274.09     81.71 o 
 -10   0  12     1387.94     1393.24     57.89 o 
  -8   0  12      907.39      947.57     41.73 o 
  -6   0  12     4915.14     4895.49     74.35 o 
  -4   0  12     1401.94     1414.55    156.44 o 
  -2   0  12     3997.59     3760.62     82.30 o 
   0   0  12      851.39      785.89     44.92 o 
   2   0  12     1436.65     1327.21     58.09 o 
   4   0  12      722.21      720.45     49.71 o 
   6   0  12      178.57      203.96     36.24 o 
 -23   1  12       44.78       23.83     29.68 o 
 -21   1  12      213.03      169.05     32.56 o 
 -19   1  12      169.83      149.01     20.83 o 
 -17   1  12      275.30      313.03     27.51 o 
 -15   1  12      467.13      471.83     29.52 o 
 -13   1  12     1269.02     1278.41     35.91 o 
 -11   1  12     1707.11     1721.42     38.68 o 
  -9   1  12      238.45      225.36     20.01 o 
  -7   1  12      509.80      505.66     22.09 o 
  -5   1  12      549.33      576.09     25.87 o 
  -3   1  12     1204.63     1201.09     39.22 o 
  -1   1  12     1004.34     1049.63     35.17 o 
   1   1  12      436.75      430.53     27.38 o 
   3   1  12      116.82      118.42     22.51 o 
   5   1  12       68.81       41.55     24.34 o 
 -22   2  12        7.75       -4.55     31.91 o 
 -20   2  12        1.94       10.06     26.93 o 
 -18   2  12       29.64       17.87     18.66 o 
 -16   2  12      177.19      176.66     21.17 o 
 -14   2  12      160.43      130.35     17.39 o 
 -12   2  12      900.64      943.08     31.43 o 
 -10   2  12      381.66      331.26     19.60 o 
  -8   2  12      240.63      216.06     18.03 o 
  -6   2  12       88.86       93.71     18.81 o 
  -4   2  12        2.91        2.93     17.98 o 
  -2   2  12      178.50      143.53     21.42 o 
   0   2  12       66.81       74.88     18.76 o 
   2   2  12       48.04       79.10     20.69 o 
   4   2  12       42.47       61.71     25.08 o 
   6   2  12      160.88      208.06     32.77 o 
 -23   3  12        1.37      -14.88     31.71 o 
 -21   3  12        7.94       25.53     30.26 o 
 -19   3  12        2.45       -4.72     22.70 o 
 -17   3  12        4.19       18.64     20.26 o 
 -15   3  12      251.44      256.96     22.52 o 
 -13   3  12      652.84      668.36     28.80 o 
 -11   3  12     3009.99     3005.41     46.52 o 
  -9   3  12       28.42       37.68     15.67 o 
  -7   3  12      326.49      294.66     26.86 o 
  -5   3  12        3.07        8.60     16.16 o 
  -3   3  12      281.61      313.02     22.66 o 
  -1   3  12      188.68      233.56     24.39 o 
   1   3  12      115.65      160.24     24.77 o 
   3   3  12      235.36      190.41     27.89 o 
   5   3  12       18.07       20.30     27.74 o 
 -22   4  12      402.15      336.37     45.15 o 
 -20   4  12      110.15      156.97     35.18 o 
 -18   4  12      272.92      249.68     34.05 o 
 -16   4  12      151.77      163.16     30.29 o 
 -14   4  12      161.59      206.21     24.56 o 
 -12   4  12      918.35      966.49     38.31 o 
 -10   4  12      117.34      127.50     23.54 o 
  -8   4  12      629.51      521.03     28.69 o 
  -6   4  12      392.45      428.75     27.77 o 
  -4   4  12      593.45      546.60     27.27 o 
  -2   4  12      806.42      769.84     35.88 o 
   0   4  12      515.35      506.87     35.91 o 
   2   4  12      157.92      212.41     28.09 o 
   4   4  12        1.42       -3.66     26.54 o 
 -21   5  12      230.94      143.78     34.20 o 
 -19   5  12      736.39      814.62     51.69 o 
 -17   5  12      851.71      854.89     49.73 o 
 -15   5  12      849.52      860.03     48.49 o 
 -13   5  12      888.24      939.04     45.55 o 
 -11   5  12     2476.94     2458.31     58.73 o 
  -9   5  12      933.44      967.19     35.67 o 
  -7   5  12       22.15       23.21     19.37 o 
  -5   5  12     1750.79     1797.75     47.53 o 
  -3   5  12     1692.05     1756.94     54.39 o 
  -1   5  12     1381.99     1553.18     54.43 o 
   1   5  12     1234.26     1185.87     45.71 o 
   3   5  12     1035.52      980.39     49.22 o 
   5   5  12      139.55      113.79     30.97 o 
 -20   6  12      163.29      201.33     40.16 o 
 -18   6  12      226.59      245.27     34.34 o 
 -16   6  12      152.02      157.73     31.31 o 
 -14   6  12      266.94      226.30     33.35 o 
 -12   6  12      126.21      173.64     26.13 o 
 -10   6  12       21.32       22.65     19.83 o 
  -8   6  12      832.98      926.69     35.47 o 
  -6   6  12        3.05        9.11     19.05 o 
  -4   6  12      340.55      315.66     27.16 o 
  -2   6  12      234.15      239.00     28.63 o 
   0   6  12      190.16      149.06     29.90 o 
   2   6  12      159.54      130.00     30.76 o 
   4   6  12      439.60      461.29     42.21 o 
 -19   7  12       80.03       58.27     33.59 o 
 -17   7  12      136.71      108.30     33.48 o 
 -15   7  12      101.85      132.58     36.49 o 
 -13   7  12       86.90       94.92     32.30 o 
 -11   7  12       59.12       65.78     25.00 o 
  -9   7  12      592.41      600.94     30.61 o 
  -7   7  12       18.53       37.02     19.96 o 
  -5   7  12      355.70      382.11     28.25 o 
  -3   7  12      148.23      159.83     29.19 o 
  -1   7  12      482.83      531.45     43.56 o 
   1   7  12       28.11       18.94     41.78 o 
   3   7  12       12.97       27.24     32.01 o 
 -18   8  12      129.64      147.38     43.67 o 
 -16   8  12      144.91      102.71     34.56 o 
 -14   8  12      199.18      219.20     47.56 o 
 -12   8  12       48.52       35.57     30.32 o 
 -10   8  12       58.38       47.75     29.71 o 
  -8   8  12      257.34      249.96     28.60 o 
  -6   8  12      103.81       82.75     22.17 o 
  -4   8  12      701.04      701.34     41.22 o 
  -2   8  12      735.71      706.01     50.65 o 
   0   8  12       18.93        7.52     31.24 o 
   2   8  12      143.36      122.81     38.64 o 
 -17   9  12       27.09       20.87     44.50 o 
 -15   9  12      310.63      284.25     52.54 o 
 -13   9  12        4.81        3.11     41.57 o 
 -11   9  12       59.65       79.29     23.62 o 
  -9   9  12      135.96      146.99     34.12 o 
  -7   9  12      124.07      142.34     29.01 o 
  -5   9  12       48.42       90.82     28.74 o 
  -3   9  12       18.71        9.03     30.27 o 
  -1   9  12       47.62       69.77     31.24 o 
 -14  10  12      535.45      476.43     60.46 o 
 -12  10  12      301.72      307.29     43.68 o 
 -10  10  12      369.11      399.07     45.33 o 
  -8  10  12      120.98      134.99     35.40 o 
  -6  10  12      154.60      162.92     34.35 o 
  -4  10  12      477.82      434.44     43.69 o 
  -2  10  12       60.39       63.24     30.53 o 
 -11  11  12      151.57      149.25     31.10 o 
  -9  11  12       57.73       78.39     29.09 o 
  -7  11  12       24.96       41.04     34.34 o 
 -21   1  13      454.67      357.67     33.26 o 
 -19   1  13      140.08      121.46     19.79 o 
 -17   1  13      558.10      515.72     29.02 o 
 -15   1  13      149.33      213.43     21.12 o 
 -13   1  13      335.05      355.56     24.37 o 
 -11   1  13      915.19      898.69     37.22 o 
  -9   1  13      546.02      562.60     28.28 o 
  -7   1  13     1146.48     1065.71     31.11 o 
  -5   1  13       27.00       27.96     20.37 o 
  -3   1  13      302.64      293.17     25.52 o 
  -1   1  13      847.55      934.80     36.25 o 
   1   1  13      451.93      470.93     31.24 o 
   3   1  13      253.95      269.07     30.51 o 
 -22   2  13      195.73      246.29     32.93 o 
 -20   2  13        6.99       15.99     23.58 o 
 -18   2  13      118.25      114.95     20.22 o 
 -16   2  13       26.88       21.86     18.56 o 
 -14   2  13      128.90      137.81     20.21 o 
 -12   2  13      117.83       82.67     21.24 o 
 -10   2  13       83.19       93.99     19.12 o 
  -8   2  13        5.70        8.23     16.06 o 
  -6   2  13       55.82       37.99     18.45 o 
  -4   2  13      833.85      762.49     32.02 o 
  -2   2  13      207.31      203.44     23.99 o 
   0   2  13      189.88      198.00     25.00 o 
   2   2  13       42.92       33.54     22.86 o 
   4   2  13       26.34       31.48     26.06 o 
 -21   3  13      173.54      215.94     37.81 o 
 -19   3  13       24.81       31.94     27.80 o 
 -17   3  13      262.40      265.19     36.01 o 
 -15   3  13      982.69      984.34     41.36 o 
 -13   3  13      701.73      680.86     35.44 o 
 -11   3  13      607.79      609.37     36.14 o 
  -9   3  13      552.46      537.61     39.57 o 
  -7   3  13      290.30      256.17     25.12 o 
  -5   3  13      220.25      274.64     23.03 o 
  -3   3  13       67.23       75.33     18.85 o 
  -1   3  13      406.81      438.20     32.26 o 
   1   3  13      137.64      151.15     28.45 o 
   3   3  13      325.56      337.19     32.99 o 
 -20   4  13       44.38       39.51     29.75 o 
 -18   4  13      267.44      241.86     38.56 o 
 -16   4  13      624.77      615.10     43.25 o 
 -14   4  13     1276.14     1286.57     45.30 o 
 -12   4  13     2720.57     2599.83     70.49 o 
 -10   4  13     2184.39     2236.20     68.20 o 
  -8   4  13      121.55      141.43     20.83 o 
  -6   4  13      317.68      351.04     27.89 o 
  -4   4  13      683.06      664.84     38.66 o 
  -2   4  13      580.55      644.51     36.08 o 
   0   4  13     1282.91     1364.92     50.45 o 
   2   4  13      446.40      451.84     36.82 o 
 -21   5  13        0.42        0.60     31.60 o 
 -19   5  13      115.26      117.48     32.12 o 
 -17   5  13       41.12       24.18     30.85 o 
 -15   5  13       36.17       42.52     27.66 o 
 -13   5  13       71.54       75.43     26.07 o 
 -11   5  13      128.11      124.26     26.81 o 
  -9   5  13     1615.11     1630.74     45.34 o 
  -7   5  13       23.76       15.01     22.15 o 
  -5   5  13       29.90       35.53     21.28 o 
  -3   5  13       19.06       12.60     28.36 o 
  -1   5  13       55.46       61.29     32.51 o 
   1   5  13        6.31       10.88     25.99 o 
 -20   6  13       21.09        6.11     30.91 o 
 -18   6  13        1.96       15.58     28.98 o 
 -16   6  13       56.17       57.53     30.14 o 
 -14   6  13      143.88      150.21     30.76 o 
 -12   6  13       54.14       44.20     29.52 o 
 -10   6  13      922.75      898.67     37.73 o 
  -8   6  13       56.17       29.35     22.58 o 
  -6   6  13      138.64      118.97     23.71 o 
  -4   6  13       67.98       27.87     26.19 o 
  -2   6  13      538.62      490.28     38.60 o 
   0   6  13      235.97      222.51     51.21 o 
   2   6  13       12.52       25.81     32.80 o 
 -19   7  13        1.35      -16.44     32.66 o 
 -17   7  13       29.73       39.09     43.23 o 
 -15   7  13        0.95       19.98     51.38 o 
 -13   7  13       17.84       18.86     27.53 o 
 -11   7  13        1.01        8.98     32.98 o 
  -9   7  13      828.18      788.87     43.12 o 
  -7   7  13        1.44        8.46     21.80 o 
  -5   7  13       36.26       26.44     22.40 o 
  -3   7  13      183.12      184.16     29.47 o 
  -1   7  13       35.96       32.68     31.88 o 
 -16   8  13      698.62      760.25     81.59 o 
 -14   8  13      328.50      431.10     53.42 o 
 -12   8  13      116.09      155.60     35.74 o 
 -10   8  13      502.56      514.68     62.14 o 
  -8   8  13      154.67      168.81     29.31 o 
  -6   8  13        3.40        7.03     21.52 o 
  -4   8  13      338.02      273.57     37.60 o 
  -2   8  13      911.83      952.09     61.54 o 
 -15   9  13      480.32      516.11     61.21 o 
 -13   9  13      454.43      569.69     47.41 o 
 -11   9  13      356.24      395.54     49.54 o 
  -9   9  13      341.05      400.68     43.09 o 
  -7   9  13      956.96      982.38     55.99 o 
  -5   9  13      265.10      300.40     34.68 o 
  -3   9  13      925.06      977.66     60.85 o 
 -10  10  13      134.86      112.67     35.10 o 
  -8  10  13       27.88       32.60     34.25 o 
 -22   0  14      745.32      658.02     92.32 o 
 -20   0  14      958.55     1001.19     64.16 o 
 -18   0  14       18.55       -0.77     31.27 o 
 -16   0  14      563.67      568.73     48.15 o 
 -14   0  14      804.02      792.19    142.28 o 
 -12   0  14     1069.24     1119.40     60.20 o 
 -10   0  14     2443.72     2728.59    105.26 o 
  -8   0  14     2994.68     3279.43     78.85 o 
  -6   0  14     1117.47     1068.07    154.49 o 
  -4   0  14      283.83      375.05     39.16 o 
  -2   0  14     1113.53     1072.85     54.94 o 
   0   0  14      679.69      691.71     48.98 o 
   2   0  14      297.05      433.84     43.83 o 
 -21   1  14       13.59        1.99     22.96 o 
 -19   1  14      130.89       97.81     22.21 o 
 -17   1  14       92.34       89.90     19.72 o 
 -15   1  14      257.26      284.44     28.23 o 
 -13   1  14      135.48      140.57     22.60 o 
 -11   1  14      637.45      642.66     35.18 o 
  -9   1  14      764.62      752.67     33.42 o 
  -7   1  14      633.99      651.35     32.95 o 
  -5   1  14      973.46     1013.61     40.52 o 
  -3   1  14      100.43      115.49     22.27 o 
  -1   1  14      117.54      136.77     22.39 o 
   1   1  14      123.40      143.52     28.33 o 
 -20   2  14      107.07       93.32     26.63 o 
 -18   2  14       21.44       25.86     26.12 o 
 -16   2  14      160.64      120.39     23.95 o 
 -14   2  14       11.70       13.32     26.50 o 
 -12   2  14       90.66      106.39     29.71 o 
 -10   2  14      125.85      144.54     26.44 o 
  -8   2  14        6.17       14.87     22.97 o 
  -6   2  14       19.25       20.24     18.83 o 
  -4   2  14      100.11      100.01     23.68 o 
  -2   2  14       53.65       39.18     23.55 o 
   0   2  14      144.01      150.38     27.76 o 
   2   2  14      263.80      290.28     32.48 o 
 -21   3  14       28.78       40.02     34.44 o 
 -19   3  14       12.21       12.35     24.43 o 
 -17   3  14       24.24       43.27     27.05 o 
 -15   3  14      236.92      208.83     32.67 o 
 -13   3  14       75.95      115.87     28.77 o 
 -11   3  14       60.27       77.09     25.58 o 
  -9   3  14      159.87      138.75     26.61 o 
  -7   3  14       29.69       34.84     20.64 o 
  -5   3  14       98.19       92.23     22.49 o 
  -3   3  14       34.51       23.65     26.59 o 
  -1   3  14      133.46      165.01     27.51 o 
   1   3  14       92.65      118.05     27.68 o 
 -20   4  14      159.67      136.79     35.08 o 
 -18   4  14      193.78      237.22     30.44 o 
 -16   4  14      153.96      144.32     33.05 o 
 -14   4  14      180.66      228.65     32.12 o 
 -12   4  14      243.34      251.76     35.54 o 
 -10   4  14       25.75       30.28     24.69 o 
  -8   4  14       73.31       61.32     22.53 o 
  -6   4  14      438.32      386.00     31.15 o 
  -4   4  14      205.43      185.41     31.08 o 
  -2   4  14        9.65       18.94     31.02 o 
   0   4  14      528.36      577.04     39.57 o 
 -19   5  14      284.52      237.44     39.70 o 
 -17   5  14      371.37      413.77     36.10 o 
 -15   5  14     1174.59     1315.59    108.26 o 
 -13   5  14      729.43      821.65     65.06 o 
 -11   5  14      582.78      603.73     39.13 o 
  -9   5  14      468.57      481.60     32.54 o 
  -7   5  14      394.29      385.29     31.52 o 
  -5   5  14      274.21      314.97     34.24 o 
  -3   5  14      643.27      671.46     43.49 o 
  -1   5  14     1123.98     1287.86    117.05 o 
 -18   6  14      118.49      126.80     30.75 o 
 -16   6  14      293.11      345.49     42.78 o 
 -14   6  14        3.39       -1.03     39.69 o 
 -12   6  14       52.28       48.61     30.39 o 
 -10   6  14      391.75      331.65     29.84 o 
  -8   6  14      171.08      182.51     27.09 o 
  -6   6  14       12.14       17.76     21.36 o 
  -4   6  14       48.76       63.22     30.15 o 
  -2   6  14      300.32      288.25     36.27 o 
 -17   7  14        2.48        0.71     42.41 o 
 -15   7  14      218.78      167.88     46.87 o 
 -13   7  14      112.63      114.82     57.00 o 
 -11   7  14      382.56      413.54     45.51 o 
  -9   7  14       94.21      100.60     27.21 o 
  -7   7  14       34.46       24.87     21.21 o 
  -5   7  14      120.03      115.82     30.92 o 
  -3   7  14      338.94      304.07     37.58 o 
 -14   8  14        7.74        2.60     39.50 o 
 -12   8  14       16.24       33.69     32.44 o 
 -10   8  14      104.21      120.89     37.76 o 
  -8   8  14      884.36      794.96     47.20 o 
  -6   8  14       26.15       26.97     24.83 o 
 -19   1  15       48.58       32.44     22.99 o 
 -17   1  15       50.22       34.03     26.40 o 
 -15   1  15      235.97      255.01     32.95 o 
 -13   1  15      274.33      303.66     35.84 o 
 -11   1  15      343.97      340.83     39.76 o 
  -9   1  15      300.98      315.34     32.80 o 
  -7   1  15      353.47      337.15     33.25 o 
  -5   1  15      199.07      214.58     27.97 o 
  -3   1  15      130.58      148.32     25.33 o 
  -1   1  15       42.50       34.26     27.67 o 
 -20   2  15      173.79      168.52     36.90 o 
 -18   2  15      109.10      107.67     37.48 o 
 -16   2  15        1.73      -13.95     27.53 o 
 -14   2  15      139.72      133.82     29.96 o 
 -12   2  15        6.09       -0.71     28.03 o 
 -10   2  15        1.08       11.92     29.31 o 
  -8   2  15      173.99      212.43     27.31 o 
  -6   2  15      227.40      244.61     28.11 o 
  -4   2  15        1.73       12.98     24.46 o 
  -2   2  15        2.48        1.83     26.17 o 
 -19   3  15      218.19      195.93     50.43 o 
 -17   3  15        3.98       -8.77     35.85 o 
 -15   3  15      111.95       87.77     32.38 o 
 -13   3  15      630.54      652.49     46.16 o 
 -11   3  15      262.98      284.38     38.79 o 
  -9   3  15      226.15      271.64     28.05 o 
  -7   3  15      273.13      260.17     29.32 o 
  -5   3  15       82.14      113.85     28.24 o 
  -3   3  15       11.57       55.54     25.82 o 
 -18   4  15      282.59      269.11     52.70 o 
 -16   4  15      323.65      244.67     49.85 o 
 -14   4  15     1029.27     1043.00     73.04 o 
 -12   4  15      152.34      151.19     30.73 o 
 -10   4  15      428.64      447.08     48.57 o 
  -8   4  15      397.82      374.61     32.00 o 
  -6   4  15      437.92      513.43     39.97 o 
  -4   4  15      517.29      562.08     43.93 o 
  -2   4  15      336.01      309.50     39.67 o 
 -17   5  15      394.17      343.50     57.10 o 
 -15   5  15       15.25       16.16     43.52 o 
 -13   5  15       25.84       12.79     34.63 o 
 -11   5  15        0.36       -7.55     25.38 o 
  -9   5  15        2.80       13.89     22.91 o 
  -7   5  15       87.83       68.37     24.81 o 
  -5   5  15       43.68       63.67     29.97 o 
  -3   5  15      334.53      317.70     41.05 o 
 -16   6  15       73.68       77.35     42.85 o 
 -14   6  15      190.67      130.26     48.13 o 
 -12   6  15      105.12      120.39     35.01 o 
 -10   6  15       91.06       94.80     26.19 o 
  -8   6  15       43.03       77.33     24.37 o 
  -6   6  15       25.53       40.67     30.28 o 
 -13   7  15        2.39       21.75     41.19 o 
 -11   7  15        5.92       23.20     31.69 o 
  -9   7  15      123.69      115.15     31.36 o 
 -18   0  16      339.12      319.60     73.85 o 
 -16   0  16      164.82       93.69     54.09 o 
 -14   0  16      367.78      307.72     69.05 o 
 -12   0  16     1758.16     1871.31    125.26 o 
 -10   0  16      513.49      455.97     71.75 o 
  -8   0  16      560.72      578.29     80.87 o 
  -6   0  16      808.53      876.47     54.31 o 
  -4   0  16      460.36      438.34     48.91 o 
 -17   1  16        3.08        9.62     30.57 o 
 -15   1  16      214.77      167.69     31.88 o 
 -13   1  16      250.69      263.95     37.00 o 
 -11   1  16      156.60      168.12     32.86 o 
  -9   1  16      417.45      437.85     44.22 o 
  -7   1  16      199.76      169.31     31.33 o 
  -5   1  16      166.69      160.58     24.89 o 
 -16   2  16       16.18       34.39     28.33 o 
 -14   2  16       85.36       57.62     32.81 o 
 -12   2  16       75.70       79.29     31.15 o 
 -10   2  16        6.47        9.55     29.58 o 
  -8   2  16        1.32        8.06     27.96 o 
  -6   2  16        3.04       21.07     31.51 o 
 -17   3  16       17.43       39.76     35.60 o 
 -15   3  16      136.24      118.78     33.69 o 
 -13   3  16       38.10       35.61     40.55 o 
 -11   3  16        4.88       11.02     27.44 o 
  -9   3  16        2.66        8.64     26.32 o 
  -7   3  16       16.43       18.32     28.43 o 
 -16   4  16        0.25      -26.34     40.88 o 
 -14   4  16      257.03      328.25     49.66 o 
 -12   4  16      161.79      179.74     31.66 o 
 -10   4  16      224.48      228.74     33.43 o 
  -8   4  16      101.09      104.97     28.04 o 
 -13   5  16      442.25      445.82     56.87 o 
 -11   5  16      211.86      189.57     34.58 o 
  -9   5  16      246.82      291.47     31.83 o 
                                                 
